# Supplementary material for: Identification of potential key genes and pathways associated with the Pashmina fiber initiation using RNA-Seq and integrated bioinformatics analysis
Source: Sci Rep. 2021 Jan 19;11:1766. doi: 10.1038/s41598-021-81471-6 (PMC7815713; doi:10.1038/s41598-021-81471-6)
Supplement: Supplementary file 2 — Supplementary Table 2. [file 41598_2021_81471_MOESM2_ESM.csv]

Gene ID	Gene Symbol	Chromosome	Strand	Pvalue	Qvalue	LOG(FC)	UP_Reg
ENSCHIG00000015740	TRIB2	11	-	1.92E-11	5.24E-07	-1.177556395	Growth
ENSCHIG00000023418	GIPC2	3	+	5.56E-08	6.31E-05	2.580280542	No_Growth
ENSCHIG00000021041	CDO1	10	+	1.05E-06	0.000260698	2.371232986	No_Growth
ENSCHIG00000023610	P2RX1	19	-	1.27E-06	0.000277529	-4.391031258	Growth
ENSCHIG00000004552	MC4R	24	-	6.14E-06	0.000656602	5.039372444	No_Growth
ENSCHIG00000013887	MMP25	25	+	7.38E-06	0.000721156	-2.779630666	Growth
ENSCHIG00000023329	HAS1	18	-	1.51E-05	0.00112655	-3.725295545	Growth
ENSCHIG00000001088	CNR2	2	-	6.48E-05	0.002609464	-2.841481443	Growth
ENSCHIG00000010860	PRG4	16	+	6.50E-05	0.002612171	-3.647160768	Growth
ENSCHIG00000010053	ORAI2	25	-	4.45E-10	6.07E-06	-1.370450259	Growth
ENSCHIG00000025745	LAMC3	11	+	1.54E-09	1.40E-05	-2.986025812	Growth
ENSCHIG00000024511	WFDC1	18	+	4.41E-09	2.05E-05	-2.342944859	Growth
ENSCHIG00000004675	HS3ST1	6	-	4.50E-09	2.05E-05	-3.015496965	Growth
ENSCHIG00000015969	RASD2	5	+	5.65E-09	2.20E-05	-2.088807345	Growth
ENSCHIG00000025164	SCARA3	8	-	9.79E-09	3.34E-05	-1.498533131	Growth
ENSCHIG00000007920	TWIST2	3	-	1.17E-08	3.54E-05	-2.760002851	Growth
ENSCHIG00000026943	UNC93B1	29	-	1.48E-08	3.54E-05	-1.034333347	Growth
ENSCHIG00000024291	OSBPL5	29	+	1.62E-08	3.54E-05	-1.131076693	Growth
ENSCHIG00000026063	ELOVL6	6	+	1.68E-08	3.54E-05	1.638238788	No_Growth
ENSCHIG00000000281	SCARF2	LWLT01000035.1	+	1.69E-08	3.54E-05	-1.922612903	Growth
ENSCHIG00000016100	PXDN	8	+	2.16E-08	4.21E-05	-1.490066646	Growth
ENSCHIG00000020219	PDE4A	7	+	2.88E-08	5.15E-05	-1.434693576	Growth
ENSCHIG00000011375	CHRD	1	-	3.21E-08	5.15E-05	-2.084151267	Growth
ENSCHIG00000011231	LHFPL5	23	-	3.51E-08	5.15E-05	2.079772949	No_Growth
ENSCHIG00000019230	ADAM8	26	+	3.87E-08	5.15E-05	-2.804593324	Growth
ENSCHIG00000020060	LRRCC1	14	+	3.90E-08	5.15E-05	1.408195138	No_Growth
ENSCHIG00000016667	MASP1	1	+	4.07E-08	5.15E-05	-2.118522407	Growth
ENSCHIG00000021018	ZNF84	17	-	4.08E-08	5.15E-05	1.255619049	No_Growth
ENSCHIG00000011357	APBB1	15	-	4.15E-08	5.15E-05	-1.172959685	Growth
ENSCHIG00000026464	ESAM	29	-	4.69E-08	5.56E-05	-1.691687107	Growth
ENSCHIG00000022381	SLC2A6	11	-	7.08E-08	7.11E-05	-2.192183496	Growth
ENSCHIG00000016902	RASL11A	12	+	7.15E-08	7.11E-05	-1.833360433	Growth
ENSCHIG00000015091	GPR153	16	+	8.05E-08	7.32E-05	-1.420119764	Growth
ENSCHIG00000008739	TMEM204	25	+	8.60E-08	7.47E-05	-2.129208802	Growth
ENSCHIG00000013597	JCAD	13	-	9.22E-08	7.47E-05	-1.988694432	Growth
ENSCHIG00000023781	ORC4	2	-	9.58E-08	7.47E-05	1.071015954	No_Growth
ENSCHIG00000008896	PTP4A3	14	+	1.05E-07	7.51E-05	-2.05886388	Growth
ENSCHIG00000010857	CDC42EP2	29	+	1.05E-07	7.51E-05	-1.994220614	Growth
ENSCHIG00000011108	RTKN2	28	+	1.18E-07	8.06E-05	1.953760266	No_Growth
ENSCHIG00000012370	PPP1R16B	13	+	1.25E-07	8.10E-05	-1.192115068	Growth
ENSCHIG00000014682	KBTBD8	22	-	1.25E-07	8.10E-05	1.029819727	No_Growth
ENSCHIG00000013609	MSC	14	+	1.49E-07	9.21E-05	-3.281374925	Growth
ENSCHIG00000026168	COL4A2	12	-	1.66E-07	9.84E-05	-1.91258621	Growth
ENSCHIG00000020536	MBIP	21	-	1.92E-07	0.000109001	1.028349519	No_Growth
ENSCHIG00000023245	HOXD9	2	+	2.11E-07	0.000112617	-1.722039578	Growth
ENSCHIG00000022125	COL4A1	12	+	2.27E-07	0.000118835	-1.820515396	Growth
ENSCHIG00000023267	MYO1G	4	-	2.64E-07	0.000126582	-2.223553182	Growth
ENSCHIG00000010299	HBS1L	9	-	2.65E-07	0.000126582	1.125509739	No_Growth
ENSCHIG00000024433	MREG	2	+	2.80E-07	0.000131795	1.49413991	No_Growth
ENSCHIG00000024645	PCDH12	7	+	2.88E-07	0.000133023	-1.667401793	Growth
ENSCHIG00000022948	ANKRD24	7	+	3.03E-07	0.000135644	-2.038436891	Growth
ENSCHIG00000011978	TMEM176B	4	+	3.21E-07	0.000141309	-2.600683448	Growth
ENSCHIG00000024398	INHBB	2	-	4.13E-07	0.000160989	-1.126298071	Growth
ENSCHIG00000021015	TINAGL1	2	+	4.16E-07	0.000160989	-1.722949146	Growth
ENSCHIG00000025552	SOX18	13	+	4.17E-07	0.000160989	-1.692467451	Growth
ENSCHIG00000027218	DEPDC7	15	-	4.22E-07	0.000160989	1.292355657	No_Growth
ENSCHIG00000014418	TBX2	19	-	4.25E-07	0.000160989	-1.892734528	Growth
ENSCHIG00000024702	PCK2	10	+	4.37E-07	0.000161829	-1.193040727	Growth
ENSCHIG00000008331	SIPA1	29	+	4.39E-07	0.000161829	-1.826932906	Growth
ENSCHIG00000013004	PTGDR2	29	-	4.70E-07	0.000170126	-3.402506347	Growth
ENSCHIG00000009338	FGD3	8	+	4.74E-07	0.000170126	-1.279494644	Growth
ENSCHIG00000019524	CLK4	7	+	5.08E-07	0.000177219	1.087257385	No_Growth
ENSCHIG00000000561	TNFSF12	19	+	5.13E-07	0.000177219	-1.580274104	Growth
ENSCHIG00000014308	SNAI1	13	+	5.40E-07	0.000180668	-2.110281467	Growth
ENSCHIG00000010567	ENTPD2	11	+	5.43E-07	0.000180668	-1.730932474	Growth
ENSCHIG00000017769	FAM174B	21	+	5.80E-07	0.000188342	-2.151971104	Growth
ENSCHIG00000019441	MGARP	17	-	6.53E-07	0.000202469	1.98302412	No_Growth
ENSCHIG00000025885	CD2AP	23	-	6.88E-07	0.000207432	1.145192027	No_Growth
ENSCHIG00000021053	PLVAP	7	-	6.89E-07	0.000207432	-1.416661383	Growth
ENSCHIG00000020897	MMP11	17	-	6.92E-07	0.000207432	-1.379670143	Growth
ENSCHIG00000023024	ALOX5	28	+	7.07E-07	0.000209624	-1.757929565	Growth
ENSCHIG00000012744	TMEM119	17	-	7.15E-07	0.000209624	-2.119846823	Growth
ENSCHIG00000018691	INPP5D	3	-	7.47E-07	0.000216832	-1.545305491	Growth
ENSCHIG00000012304	HERC4	28	+	7.71E-07	0.000219123	1.029625178	No_Growth
ENSCHIG00000021786	TBC1D32	9	+	7.95E-07	0.000223647	1.231015325	No_Growth
ENSCHIG00000015178	ITGB7	5	+	8.19E-07	0.000226296	-1.215839625	Growth
ENSCHIG00000010314	ZFP2	7	+	8.30E-07	0.000226296	1.132505417	No_Growth
ENSCHIG00000011323	PKDCC	11	+	8.53E-07	0.00023019	-1.55609405	Growth
ENSCHIG00000016518	SLC9A3R2	25	+	9.20E-07	0.000243639	-1.275696872	Growth
ENSCHIG00000016684	UCP2	15	+	9.40E-07	0.000246578	-2.442217828	Growth
ENSCHIG00000025584	BMT2	4	-	9.72E-07	0.000252434	1.298631191	No_Growth
ENSCHIG00000014482	ZNF684	3	+	1.01E-06	0.000257983	1.469677091	No_Growth
ENSCHIG00000025555	GRASP	5	-	1.03E-06	0.000259047	-1.731587411	Growth
ENSCHIG00000025692	ABI3	19	-	1.07E-06	0.000262766	-1.825052738	Growth
ENSCHIG00000015532	ARHGAP45	7	-	1.09E-06	0.000262766	-1.85784292	Growth
ENSCHIG00000013575	MFGE8	21	-	1.09E-06	0.000262766	-1.273190259	Growth
ENSCHIG00000026868	ENG	11	-	1.13E-06	0.000266531	-1.568710207	Growth
ENSCHIG00000010783	SH2D3C	11	-	1.16E-06	0.000266861	-1.705840827	Growth
ENSCHIG00000019533	LPAR6	12	+	1.16E-06	0.000266861	1.120269895	No_Growth
ENSCHIG00000009142	JAK3	7	-	1.21E-06	0.000273432	-1.62532866	Growth
ENSCHIG00000024120	PEAR1	3	+	1.24E-06	0.000275799	-1.919869902	Growth
ENSCHIG00000007677	SLIT3	20	-	1.30E-06	0.00027789	-1.688709736	Growth
ENSCHIG00000007111	EPHX2	8	+	1.30E-06	0.00027789	1.191504002	No_Growth
ENSCHIG00000022248	PDCD4	26	-	1.31E-06	0.00027789	1.023802042	No_Growth
ENSCHIG00000022535	PGAP6	25	-	1.34E-06	0.000278434	-1.4576658	Growth
ENSCHIG00000012830	TGFB1I1	25	+	1.34E-06	0.000278434	-1.19276619	Growth
ENSCHIG00000011200	ARHGAP30	3	-	1.37E-06	0.00028098	-1.089890361	Growth
ENSCHIG00000024403	ARMT1	9	+	1.38E-06	0.00028098	1.229731441	No_Growth
ENSCHIG00000026479	HSPA12B	13	-	1.44E-06	0.000288712	-1.149999261	Growth
ENSCHIG00000010000	ANPEP	21	-	1.54E-06	0.000304597	-2.030228614	Growth
ENSCHIG00000026720	TTPA	14	+	1.60E-06	0.000309557	4.07059145	No_Growth
ENSCHIG00000014779	GATA2	22	+	1.63E-06	0.000310131	-1.807876945	Growth
ENSCHIG00000019300	LRRC31	1	+	1.64E-06	0.000311464	2.963253498	No_Growth
ENSCHIG00000020382	GPSM3	23	-	1.67E-06	0.000312199	-2.144140722	Growth
ENSCHIG00000010854	ADGRG3	18	+	1.73E-06	0.000320358	-2.62015486	Growth
ENSCHIG00000024734	MFAP4	19	+	2.20E-06	0.000393176	-1.760438083	Growth
ENSCHIG00000022478	CHM	LWLT01000021.1	-	2.23E-06	0.000393881	1.214438677	No_Growth
ENSCHIG00000006935	GMIP	7	-	2.36E-06	0.00040568	-1.036383389	Growth
ENSCHIG00000023279	BLK	8	-	2.38E-06	0.00040568	-1.946074126	Growth
ENSCHIG00000015039	REM1	13	+	2.45E-06	0.00041232	-1.370956303	Growth
ENSCHIG00000013240	TTC6	21	+	2.45E-06	0.00041232	2.338331223	No_Growth
ENSCHIG00000017070	CYP26B1	11	+	2.54E-06	0.000421423	-2.042525771	Growth
ENSCHIG00000017851	IRX1	20	-	2.62E-06	0.000428409	-1.195667623	Growth
ENSCHIG00000024155	FERMT3	29	+	2.63E-06	0.000428409	-1.803180097	Growth
ENSCHIG00000022525	UBASH3A	1	+	2.73E-06	0.000438647	-2.06749058	Growth
ENSCHIG00000017717	RGL3	7	-	2.74E-06	0.000438647	-1.456731917	Growth
ENSCHIG00000020906	VSTM2L	13	+	2.80E-06	0.00044304	-1.525063517	Growth
ENSCHIG00000016473	MAP1A	21	+	2.82E-06	0.00044304	-1.620172977	Growth
ENSCHIG00000025007	LAT	25	-	2.88E-06	0.000445873	-2.524878268	Growth
ENSCHIG00000010257	PARM1	6	+	2.91E-06	0.000445873	-1.048068882	Growth
ENSCHIG00000019998	SH2D2A	3	-	3.00E-06	0.000452378	-2.806619406	Growth
ENSCHIG00000000465	CCBE1	24	-	3.11E-06	0.000463218	-2.61166549	Growth
ENSCHIG00000014924	RAB11FIP2	26	+	3.16E-06	0.000465093	1.30103612	No_Growth
ENSCHIG00000018647	SVIP	29	+	3.16E-06	0.000465093	1.339037418	No_Growth
ENSCHIG00000023984	ECE1	2	-	3.23E-06	0.000466623	-1.035300017	Growth
ENSCHIG00000003972	SORBS3	8	+	3.23E-06	0.000466623	-1.002031683	Growth
ENSCHIG00000019628	CHST7	LWLT01000021.1	+	3.25E-06	0.000466623	-1.619609117	Growth
ENSCHIG00000010038	DENND2D	3	-	3.27E-06	0.000467139	1.224690914	No_Growth
ENSCHIG00000025360	IGFBP2	2	-	3.33E-06	0.00047307	-2.401862381	Growth
ENSCHIG00000015009	MYO1F	7	+	3.41E-06	0.00047621	-1.871095538	Growth
ENSCHIG00000005655	GPR4	18	-	3.44E-06	0.000478744	-1.830591799	Growth
ENSCHIG00000026597	EBI3	7	+	3.53E-06	0.000486059	-2.236284019	Growth
ENSCHIG00000014931	FCER2	7	+	3.58E-06	0.000487235	-3.072777027	Growth
ENSCHIG00000017045	SLC1A3	20	-	3.58E-06	0.000487235	1.272843242	No_Growth
ENSCHIG00000022366	KLHDC8B	22	-	3.59E-06	0.000487235	-1.41770947	Growth
ENSCHIG00000021164	PLTP	13	-	3.67E-06	0.000490859	-1.693282368	Growth
ENSCHIG00000027011	ETAA1	11	+	3.80E-06	0.000495941	1.005486489	No_Growth
ENSCHIG00000026402	POC1B	5	-	3.89E-06	0.000497728	1.029594779	No_Growth
ENSCHIG00000025279	SLC43A3	15	+	4.02E-06	0.000509437	-1.096783637	Growth
ENSCHIG00000009092	CD93	13	-	4.14E-06	0.000518097	-1.526431919	Growth
ENSCHIG00000012189	SAMD8	28	-	4.20E-06	0.000523099	1.264410376	No_Growth
ENSCHIG00000020361	RNPC3	3	+	4.36E-06	0.000538911	1.185159922	No_Growth
ENSCHIG00000005850	HHIPL1	21	+	4.47E-06	0.000540933	-1.486725925	Growth
ENSCHIG00000026298	COL15A1	8	+	4.48E-06	0.000540933	-1.751712799	Growth
ENSCHIG00000012157	ZNF182	LWLT01000021.1	-	4.56E-06	0.000545804	1.031835079	No_Growth
ENSCHIG00000009541	ARAP3	7	+	4.62E-06	0.000547002	-1.564699292	Growth
ENSCHIG00000007595	DYSF	11	-	4.63E-06	0.000547002	-1.185994983	Growth
ENSCHIG00000024365	RASL11B	6	+	4.64E-06	0.000547002	-1.528130294	Growth
ENSCHIG00000018314	CLK1	2	+	4.65E-06	0.000547002	1.170955658	No_Growth
ENSCHIG00000021305	GSN	8	+	4.73E-06	0.000553909	-1.107483982	Growth
ENSCHIG00000018871	HAL	5	-	4.83E-06	0.000560097	3.566937685	No_Growth
ENSCHIG00000025161	SEMA6B	7	-	4.91E-06	0.000564646	-1.023379804	Growth
ENSCHIG00000014160	NR2C1	5	-	5.31E-06	0.000602817	1.042582035	No_Growth
ENSCHIG00000022410	SLC29A1	23	-	5.36E-06	0.000603561	-1.038140058	Growth
ENSCHIG00000010008	DEPDC1	3	-	5.40E-06	0.000603561	1.332829595	No_Growth
ENSCHIG00000021686	SSBP4	7	+	5.54E-06	0.000616355	-1.019183874	Growth
ENSCHIG00000020815	LIPE	18	+	5.63E-06	0.00061979	-1.061888458	Growth
ENSCHIG00000001027	FZD9	25	-	5.64E-06	0.00061979	-1.751349928	Growth
ENSCHIG00000025456	CASS4	13	-	5.66E-06	0.00061979	-1.150064229	Growth
ENSCHIG00000012979	VWF	5	+	5.71E-06	0.000621971	-1.531546713	Growth
ENSCHIG00000025470	AK5	3	+	5.75E-06	0.000621971	1.744750381	No_Growth
ENSCHIG00000026296	AKNA	8	-	5.79E-06	0.000623827	-1.76949346	Growth
ENSCHIG00000025506	AATK	19	+	6.29E-06	0.000666658	-1.337932349	Growth
ENSCHIG00000013779	CARD9	11	-	6.52E-06	0.000671954	-1.351757405	Growth
ENSCHIG00000023153	ZNF461	18	+	6.80E-06	0.000691447	1.303307295	No_Growth
ENSCHIG00000027262	KIF3A	7	-	6.88E-06	0.000697624	1.055085421	No_Growth
ENSCHIG00000013625	PTPN7	16	+	6.96E-06	0.000697626	-3.159549715	Growth
ENSCHIG00000018120	LTBP4	18	+	7.08E-06	0.000704534	-1.662198423	Growth
ENSCHIG00000026035	ARID5A	11	+	7.13E-06	0.000706822	-1.668658377	Growth
ENSCHIG00000009335	PCSK1	7	+	7.28E-06	0.000714454	2.449694634	No_Growth
ENSCHIG00000010425	ADGRE5	7	-	7.77E-06	0.000748374	-1.399179341	Growth
ENSCHIG00000027224	NXPH3	19	-	8.30E-06	0.000780169	-1.043241024	Growth
ENSCHIG00000014136	ITGB2	1	-	8.37E-06	0.000780169	-2.228851316	Growth
ENSCHIG00000018004	COL6A2	1	+	8.41E-06	0.000780169	-2.208876134	Growth
ENSCHIG00000018049	CENPE	6	+	8.65E-06	0.000799796	1.22901535	No_Growth
ENSCHIG00000014716	C1QTNF5	15	+	8.81E-06	0.000806486	-1.793867826	Growth
ENSCHIG00000026388	NES	3	-	9.25E-06	0.000837034	-1.230777503	Growth
ENSCHIG00000020943	STAT4	2	+	9.42E-06	0.000837044	-1.275821923	Growth
ENSCHIG00000018936	FAM171A2	19	-	1.02E-05	0.000881729	-1.118729354	Growth
ENSCHIG00000024973	ADGRB2	2	-	1.02E-05	0.000877189	-1.004477978	Growth
ENSCHIG00000005363	SLC41A2	5	-	1.04E-05	0.000885005	1.222980738	No_Growth
ENSCHIG00000024116	NFATC4	10	+	1.08E-05	0.000917902	-1.615952015	Growth
ENSCHIG00000011468	DOK3	7	+	1.09E-05	0.000920027	-2.167110446	Growth
ENSCHIG00000017447	SEPTIN1	25	-	1.09E-05	0.000920027	-2.073780057	Growth
ENSCHIG00000011118	PUS10	11	-	1.19E-05	0.000992813	1.092960477	No_Growth
ENSCHIG00000015468	TMEM132E	19	-	1.22E-05	0.001006504	-2.068282364	Growth
ENSCHIG00000021117	C16orf74	18	-	1.23E-05	0.001012399	-1.831606386	Growth
ENSCHIG00000007211	LMOD1	16	-	1.24E-05	0.001013952	-1.124445914	Growth
ENSCHIG00000026879	DZIP3	1	+	1.24E-05	0.001013952	1.461122155	No_Growth
ENSCHIG00000006838	PPP4R2	22	-	1.25E-05	0.00101579	1.033671141	No_Growth
ENSCHIG00000020369	LIPM	26	-	1.34E-05	0.001058492	1.119015098	No_Growth
ENSCHIG00000021175	SEMA5B	1	-	1.36E-05	0.001070123	-2.555812832	Growth
ENSCHIG00000025810	COL5A3	7	-	1.37E-05	0.001071459	-1.51671505	Growth
ENSCHIG00000026020	SNX20	18	+	1.38E-05	0.001071459	-1.856794717	Growth
ENSCHIG00000023599	RBP4	26	+	1.39E-05	0.001071459	-1.358166933	Growth
ENSCHIG00000008761	NDN	21	-	1.41E-05	0.001080884	-1.468501089	Growth
ENSCHIG00000021312	RALGPS2	16	+	1.43E-05	0.001088584	1.08522451	No_Growth
ENSCHIG00000020546	SASH3	LWLT01000706.1	-	1.47E-05	0.001104425	-1.549105643	Growth
ENSCHIG00000024081	WAS	LWLT01000071.1	+	1.52E-05	0.00112833	-2.115389345	Growth
ENSCHIG00000015456	ZNF404	18	-	1.52E-05	0.001129402	1.005020499	No_Growth
ENSCHIG00000009370	ATP4B	LWLT01000036.1	-	1.53E-05	0.001129962	-2.165478231	Growth
ENSCHIG00000011396	PCGF6	26	+	1.56E-05	0.001140262	1.060315371	No_Growth
ENSCHIG00000012350	KIF20B	26	-	1.56E-05	0.001140262	1.071778059	No_Growth
ENSCHIG00000022445	THAP2	5	+	1.61E-05	0.001172192	1.249050498	No_Growth
ENSCHIG00000011916	TGFB1	18	-	1.64E-05	0.001173108	-1.082889675	Growth
ENSCHIG00000024483	THBS4	10	-	1.65E-05	0.001173108	-2.406630517	Growth
ENSCHIG00000006078	PKLR	3	-	1.65E-05	0.001173108	-2.216027496	Growth
ENSCHIG00000002772	KIF18A	15	+	1.69E-05	0.001178488	1.20085907	No_Growth
ENSCHIG00000019067	EGFLAM	20	-	1.70E-05	0.001184115	-1.901804445	Growth
ENSCHIG00000010944	MAP9	17	+	1.76E-05	0.001218373	1.578683853	No_Growth
ENSCHIG00000010118	PRPF39	21	+	1.79E-05	0.00123111	1.289115667	No_Growth
ENSCHIG00000023308	DLGAP3	3	-	1.83E-05	0.001241259	-1.389233589	Growth
ENSCHIG00000016050	ADAMTSL3	21	-	1.83E-05	0.001241259	1.79963994	No_Growth
ENSCHIG00000025695	WTIP	18	+	1.90E-05	0.001270975	-1.133084415	Growth
ENSCHIG00000011011	RIMS1	14	+	1.91E-05	0.001271953	3.258049011	No_Growth
ENSCHIG00000003854	AFAP1L1	7	-	1.94E-05	0.001274175	-1.049596549	Growth
ENSCHIG00000009523	WNT9A	7	-	1.95E-05	0.001274175	-1.10817921	Growth
ENSCHIG00000026956	FADS3	29	-	1.95E-05	0.001274175	-1.083504678	Growth
ENSCHIG00000017330	GYG1	1	-	1.97E-05	0.001276088	1.297260761	No_Growth
ENSCHIG00000010428	CMKLR1	17	-	1.99E-05	0.001288204	-2.401787519	Growth
ENSCHIG00000006751	KIRREL2	18	+	2.02E-05	0.001293231	-1.747681976	Growth
ENSCHIG00000014813	IGFBP4	19	+	2.12E-05	0.001344292	-1.59487903	Growth
ENSCHIG00000012603	FAM78A	11	-	2.17E-05	0.001363101	-2.091836215	Growth
ENSCHIG00000008595	EPOR	7	-	2.19E-05	0.001367988	-1.542459847	Growth
ENSCHIG00000016547	RASIP1	18	-	2.19E-05	0.001367988	-1.202609302	Growth
ENSCHIG00000013570	SLC35F5	2	+	2.20E-05	0.001367988	1.109858156	No_Growth
ENSCHIG00000019946	F3	3	-	2.21E-05	0.001367988	1.52733171	No_Growth
ENSCHIG00000023973	LRRC25	7	-	2.23E-05	0.001373048	-1.773236395	Growth
ENSCHIG00000021361	SIT1	8	-	2.24E-05	0.001374829	-2.215940474	Growth
ENSCHIG00000022104	CFAP69	4	-	2.28E-05	0.001390244	1.473186135	No_Growth
ENSCHIG00000017958	ALDH1A1	8	-	2.33E-05	0.001413477	1.285792112	No_Growth
ENSCHIG00000025789	HOMER1	10	+	2.35E-05	0.001419658	1.158174753	No_Growth
ENSCHIG00000011474	C16orf54	25	+	2.46E-05	0.001458704	-1.955414653	Growth
ENSCHIG00000010693	SHC3	8	+	2.50E-05	0.001476815	-1.50417018	Growth
ENSCHIG00000023608	RASD1	19	+	2.51E-05	0.001476815	-1.367186545	Growth
ENSCHIG00000021120	NTN1	19	+	2.54E-05	0.001484737	-2.270697353	Growth
ENSCHIG00000020343	SPNS3	19	+	2.54E-05	0.001484737	-1.152576326	Growth
ENSCHIG00000024512	MRGPRF	29	-	2.63E-05	0.001524664	-1.729151369	Growth
ENSCHIG00000004634	GPR35	3	-	2.64E-05	0.00152808	-2.147893188	Growth
ENSCHIG00000014130	CD74	7	+	2.67E-05	0.001535452	-1.651760341	Growth
ENSCHIG00000024394	ATP6V0A4	4	+	2.69E-05	0.001543588	-1.581281185	Growth
ENSCHIG00000009140	TMEM44	1	+	2.72E-05	0.001549416	-1.138970493	Growth
ENSCHIG00000004921	RGS19	13	+	2.75E-05	0.00156133	-1.209066273	Growth
ENSCHIG00000024039	MUC15	15	+	2.77E-05	0.001569337	1.036525011	No_Growth
ENSCHIG00000009912	MYBPC2	18	+	2.81E-05	0.001583695	-2.232722519	Growth
ENSCHIG00000019747	SPI1	15	+	2.91E-05	0.001630037	-1.768831253	Growth
ENSCHIG00000024861	VIPR2	4	+	2.93E-05	0.001630037	-1.78873229	Growth
ENSCHIG00000024506	EXOC3L1	18	-	2.93E-05	0.001630037	-1.607823967	Growth
ENSCHIG00000027079	FGD2	23	-	3.02E-05	0.001669186	-1.49233043	Growth
ENSCHIG00000018000	CACNA1H	25	+	3.11E-05	0.001706678	-1.833444357	Growth
ENSCHIG00000011934	SLC30A1	16	+	3.12E-05	0.001708465	1.187274694	No_Growth
ENSCHIG00000020427	ABCA3	25	-	3.16E-05	0.001714802	-1.098326325	Growth
ENSCHIG00000023571	LTBP3	29	-	3.25E-05	0.00175469	-1.184678078	Growth
ENSCHIG00000022004	APOE	18	+	3.28E-05	0.001762376	-1.406230689	Growth
ENSCHIG00000012585	DUSP9	LWLT01000070.1	-	3.29E-05	0.001762376	-1.331162097	Growth
ENSCHIG00000015409	CHL1	22	-	3.29E-05	0.001762376	1.097809553	No_Growth
ENSCHIG00000004558	FRA10AC1	26	+	3.31E-05	0.001763228	1.14358449	No_Growth
ENSCHIG00000023472	PLA2G2E	2	-	3.31E-05	0.001763228	3.148706436	No_Growth
ENSCHIG00000020799	FMNL1	19	+	3.35E-05	0.001768486	-1.799363258	Growth
ENSCHIG00000021429	ZDHHC21	8	+	3.38E-05	0.00178016	1.116929173	No_Growth
ENSCHIG00000015126	NSUN7	6	+	3.46E-05	0.001807976	1.886890531	No_Growth
ENSCHIG00000008939	PEMT	19	+	3.47E-05	0.001807976	-1.071274042	Growth
ENSCHIG00000023192	MXRA8	16	+	3.53E-05	0.001828194	-1.707701207	Growth
ENSCHIG00000012733	SHF	10	-	3.64E-05	0.001872631	-1.350233911	Growth
ENSCHIG00000008530	SLC35D3	9	+	3.65E-05	0.001873757	3.895427942	No_Growth
ENSCHIG00000009898	GGH	14	+	3.70E-05	0.001884341	1.332571387	No_Growth
ENSCHIG00000018570	PRSS22	25	+	3.75E-05	0.001895891	-1.686673285	Growth
ENSCHIG00000024691	DLG2	29	+	3.77E-05	0.001905327	1.929906726	No_Growth
ENSCHIG00000021607	LOXL1	21	-	3.80E-05	0.001910876	-1.108520388	Growth
ENSCHIG00000026585	MSH3	7	-	3.85E-05	0.001931825	1.097480416	No_Growth
ENSCHIG00000026134	GLYATL2	15	+	3.88E-05	0.001935796	3.597892761	No_Growth
ENSCHIG00000025546	CERS3	21	+	3.90E-05	0.001939534	1.188327312	No_Growth
ENSCHIG00000011249	AKAP5	10	-	3.93E-05	0.001946283	1.053131104	No_Growth
ENSCHIG00000026054	TERB1	18	-	3.95E-05	0.001951115	1.272879243	No_Growth
ENSCHIG00000018453	ATP2A3	19	-	3.96E-05	0.001953122	-1.92757869	Growth
ENSCHIG00000005977	TMEM164	LWLT01000041.1	-	3.98E-05	0.001955649	-1.073073388	Growth
ENSCHIG00000012653	ATP13A4	1	+	4.09E-05	0.001995344	1.322132468	No_Growth
ENSCHIG00000024681	TSPAN18	15	-	4.10E-05	0.001995344	-1.389830826	Growth
ENSCHIG00000021617	PIK3R5	19	-	4.20E-05	0.002024978	-1.200936079	Growth
ENSCHIG00000015654	FMNL3	5	+	4.20E-05	0.002024978	-1.031266571	Growth
ENSCHIG00000015617	RNF180	20	-	4.26E-05	0.002039943	1.586320519	No_Growth
ENSCHIG00000010975	THBD	13	-	4.30E-05	0.002055186	-1.917862175	Growth
ENSCHIG00000017688	DLGAP5	10	+	4.35E-05	0.002073206	1.116274237	No_Growth
ENSCHIG00000008354	SCARF1	19	-	4.49E-05	0.002120862	-1.04285252	Growth
ENSCHIG00000009532	IL2RA	13	-	4.51E-05	0.002120862	-2.744667767	Growth
ENSCHIG00000008731	CCDC18	3	+	4.52E-05	0.002120862	1.169787288	No_Growth
ENSCHIG00000007676	PLS1	1	-	4.52E-05	0.002120862	1.52711153	No_Growth
ENSCHIG00000004030	CH25H	26	+	4.54E-05	0.002125278	-1.788113715	Growth
ENSCHIG00000005658	SCP2	3	+	4.54E-05	0.002125689	1.057756543	No_Growth
ENSCHIG00000020884	TRUB1	26	-	4.59E-05	0.002133581	1.087540388	No_Growth
ENSCHIG00000009091	WNT2B	3	+	4.61E-05	0.002136916	-1.237752437	Growth
ENSCHIG00000015274	STARD8	LWLT01000021.1	+	4.62E-05	0.002137929	-1.045609355	Growth
ENSCHIG00000012211	TMEM158	22	+	4.78E-05	0.002195234	-1.185440301	Growth
ENSCHIG00000013711	LRFN3	18	+	4.85E-05	0.002205557	-1.105211616	Growth
ENSCHIG00000017611	CD83	23	+	4.94E-05	0.002230376	-1.60050738	Growth
ENSCHIG00000005085	HVCN1	17	+	4.95E-05	0.002230376	-1.818183424	Growth
ENSCHIG00000025182	RGS16	16	-	4.99E-05	0.002239894	-1.448482037	Growth
ENSCHIG00000020735	ADCY4	10	-	5.08E-05	0.002270829	-1.338814497	Growth
ENSCHIG00000012319	ZAP70	11	+	5.10E-05	0.002271183	-2.775138858	Growth
ENSCHIG00000015746	CCDC170	9	+	5.20E-05	0.002303976	1.742842078	No_Growth
ENSCHIG00000026219	EMP3	18	+	5.34E-05	0.002338867	-1.589736341	Growth
ENSCHIG00000027035	ACVRL1	5	-	5.34E-05	0.002338867	-1.53053689	Growth
ENSCHIG00000007490	PTH1R	22	-	5.34E-05	0.002338867	-1.365864039	Growth
ENSCHIG00000016479	RPS6KA2	9	-	5.35E-05	0.002340097	-1.135300993	Growth
ENSCHIG00000000119	SHOX	LWLT01000039.1	+	5.38E-05	0.002346184	-1.494019508	Growth
ENSCHIG00000003691	NEK10	22	-	5.40E-05	0.002347731	1.501312971	No_Growth
ENSCHIG00000022609	GPNMB	4	-	5.54E-05	0.002373197	1.266110897	No_Growth
ENSCHIG00000017922	PDE6A	7	+	5.63E-05	0.002386351	1.701641917	No_Growth
ENSCHIG00000026162	TH	29	+	5.66E-05	0.002388385	-1.95804131	Growth
ENSCHIG00000011383	ZNF711	LWLT01000021.1	+	5.75E-05	0.002413361	1.14494431	No_Growth
ENSCHIG00000024719	CBFA2T3	18	-	5.81E-05	0.002432761	-1.802971599	Growth
ENSCHIG00000023639	KIAA1324	3	+	5.87E-05	0.002445859	2.114340544	No_Growth
ENSCHIG00000010357	ZNF484	8	-	5.89E-05	0.002445859	1.089098453	No_Growth
ENSCHIG00000022259	CDKL2	6	-	5.89E-05	0.002445859	1.59979248	No_Growth
ENSCHIG00000001840	LRRC10B	29	+	5.91E-05	0.002449887	-1.98583615	Growth
ENSCHIG00000007434	OLIG2	1	-	5.95E-05	0.002455538	-3.446562046	Growth
ENSCHIG00000008990	GATA1	LWLT01000021.1	+	5.99E-05	0.002468258	-2.723822836	Growth
ENSCHIG00000017003	GRAMD1C	1	+	6.01E-05	0.002471247	1.034931541	No_Growth
ENSCHIG00000016640	RHCG	21	-	6.07E-05	0.002484049	1.414947867	No_Growth
ENSCHIG00000023849	COL8A2	3	-	6.22E-05	0.002527229	-1.806561827	Growth
ENSCHIG00000019831	MAP1S	7	+	6.24E-05	0.002531998	-1.256899954	Growth
ENSCHIG00000015476	PLOD3	25	+	6.36E-05	0.002576167	-1.237141966	Growth
ENSCHIG00000020780	RASA3	LWLT01000036.1	-	6.44E-05	0.002603097	-1.56796968	Growth
ENSCHIG00000020645	NOTCH4	23	-	6.53E-05	0.002618421	-1.050032974	Growth
ENSCHIG00000010446	CD4	5	-	6.61E-05	0.002643054	-2.438660856	Growth
ENSCHIG00000021337	LCN2	11	+	6.74E-05	0.00268372	-2.703937529	Growth
ENSCHIG00000015899	LIMD2	19	-	6.83E-05	0.00271022	-1.247733594	Growth
ENSCHIG00000015661	TMEM150B	18	+	6.90E-05	0.002724131	-2.258281705	Growth
ENSCHIG00000017977	FBLN1	5	+	6.92E-05	0.002728307	-2.049903394	Growth
ENSCHIG00000016135	GFI1	3	-	6.95E-05	0.002734248	-2.516530993	Growth
ENSCHIG00000005629	LGI4	18	-	7.01E-05	0.002737473	-1.562993528	Growth
ENSCHIG00000008616	PDXK	1	+	7.03E-05	0.002737473	-1.326263307	Growth
ENSCHIG00000000198	FMR1	LWLT01000048.1	-	7.10E-05	0.002759907	1.039049506	No_Growth
ENSCHIG00000011239	SLC15A3	29	-	7.17E-05	0.002764766	-1.96964884	Growth
ENSCHIG00000019587	FLT1	12	-	7.28E-05	0.002800143	-1.120311737	Growth
ENSCHIG00000018997	CCDC88B	29	+	7.31E-05	0.002807393	-2.374636171	Growth
ENSCHIG00000017144	FES	21	-	7.33E-05	0.002810611	-1.201767563	Growth
ENSCHIG00000010771	STK3	14	-	7.44E-05	0.002836194	1.056986332	No_Growth
ENSCHIG00000009031	LRRN4CL	29	-	7.46E-05	0.002842562	-1.430245401	Growth
ENSCHIG00000025829	IGF2BP3	4	+	7.52E-05	0.002852754	2.612248659	No_Growth
ENSCHIG00000015538	RSPO4	13	+	7.58E-05	0.002859532	-2.643885846	Growth
ENSCHIG00000025113	PLBD2	17	+	7.62E-05	0.002869174	-1.142958163	Growth
ENSCHIG00000023749	CD37	18	+	7.67E-05	0.002872521	-2.225368502	Growth
ENSCHIG00000018207	CCDC30	3	+	7.68E-05	0.002872521	1.13408196	No_Growth
ENSCHIG00000013427	SHISA4	LWLT01017352.1	+	7.72E-05	0.002884173	-1.068781494	Growth
ENSCHIG00000012819	KBTBD3	15	-	7.75E-05	0.002889844	1.122343183	No_Growth
ENSCHIG00000014451	TREML2	23	+	7.77E-05	0.002889844	-1.786708233	Growth
ENSCHIG00000016814	DNAAF4	10	-	7.87E-05	0.002912272	1.157600522	No_Growth
ENSCHIG00000026695	RXRG	3	-	7.97E-05	0.002938355	-1.641362907	Growth
ENSCHIG00000004586	TMEM200C	24	-	8.15E-05	0.002982655	-2.322984217	Growth
ENSCHIG00000024845	RAC2	5	-	8.21E-05	0.002992736	-2.345703361	Growth
ENSCHIG00000011755	FSTL3	7	-	8.23E-05	0.002992736	-1.618019818	Growth
ENSCHIG00000020867	CAVIN3	15	-	8.28E-05	0.003007442	-1.194702743	Growth
ENSCHIG00000012617	RELB	18	+	8.31E-05	0.003013649	-1.17527616	Growth
ENSCHIG00000023134	DMRTA1	8	-	8.50E-05	0.003064561	3.09912014	No_Growth
ENSCHIG00000016712	ADORA2B	19	-	8.51E-05	0.003064561	-1.069862961	Growth
ENSCHIG00000022747	PRSS27	25	-	8.60E-05	0.003092754	-1.866541741	Growth
ENSCHIG00000012775	NR5A2	16	+	8.63E-05	0.003098102	-2.059972766	Growth
ENSCHIG00000021447	BPIFC	5	-	8.80E-05	0.003132538	1.014397621	No_Growth
ENSCHIG00000005881	UBL3	12	-	8.87E-05	0.003148301	1.018839359	No_Growth
ENSCHIG00000011433	NRROS	1	+	9.01E-05	0.003182943	-1.62826717	Growth
ENSCHIG00000019542	SLC10A1	10	+	9.26E-05	0.003258362	1.638317347	No_Growth
ENSCHIG00000011945	ADAP2	19	-	9.28E-05	0.003263011	-1.988969448	Growth
ENSCHIG00000010254	RHEX	16	+	9.34E-05	0.003275925	-2.334150311	Growth
ENSCHIG00000017113	LIMCH1	6	+	9.36E-05	0.003277138	1.010606885	No_Growth
ENSCHIG00000024682	PRRX2	11	+	9.38E-05	0.003278451	-1.712041141	Growth
ENSCHIG00000011423	CTSZ	13	+	9.41E-05	0.003278451	-1.614490509	Growth
ENSCHIG00000019379	BATF3	16	+	9.47E-05	0.003286968	-1.56836331	Growth
ENSCHIG00000009253	PIBF1	12	-	9.67E-05	0.003344918	1.223007798	No_Growth
ENSCHIG00000027128	LYL1	7	+	9.71E-05	0.003351274	-1.813498139	Growth
ENSCHIG00000008856	DEPDC1B	20	+	9.74E-05	0.003359032	1.047613144	No_Growth
ENSCHIG00000012476	CENPF	16	-	9.83E-05	0.003371266	1.001773119	No_Growth
ENSCHIG00000016670	ALG13	LWLT01000027.1	-	9.85E-05	0.003374309	1.223587036	No_Growth
ENSCHIG00000009231	MPEG1	15	+	9.87E-05	0.003375627	-1.966474413	Growth
ENSCHIG00000017694	KIF21B	LWLT01000194.1	+	9.99E-05	0.003404514	-1.5357126	Growth
ENSCHIG00000014315	F2RL3	7	+	1.00E-04	0.003404514	-2.386197568	Growth
ENSCHIG00000019657	PSTPIP1	21	+	0.000101398	0.003426535	-1.869353054	Growth
ENSCHIG00000001960	VASN	25	+	0.000102027	0.003439356	-1.185831429	Growth
ENSCHIG00000008414	DRD5	6	+	0.000102146	0.003439356	2.721817255	No_Growth
ENSCHIG00000024370	GLT1D1	17	+	0.000102155	0.003439356	2.545532227	No_Growth
ENSCHIG00000013388	ARHGAP9	5	+	0.00010371	0.003483091	-1.544049265	Growth
ENSCHIG00000026072	SAMSN1	1	+	0.000104805	0.003511226	-1.768748045	Growth
ENSCHIG00000012621	SLC16A3	19	-	0.000105543	0.003531597	-1.157884359	Growth
ENSCHIG00000019372	CMTM3	18	+	0.000106678	0.003547517	-1.684518338	Growth
ENSCHIG00000009527	RPH3AL	19	+	0.000106799	0.003547517	-1.181626438	Growth
ENSCHIG00000020668	CAB39L	12	+	0.000107316	0.00356036	1.289157033	No_Growth
ENSCHIG00000025211	KITLG	5	-	0.000107717	0.003565004	1.852993965	No_Growth
ENSCHIG00000018339	DPYSL3	7	+	0.000108058	0.003568388	-1.214111684	Growth
ENSCHIG00000018974	LRP2	2	-	0.000108659	0.003583129	2.611464977	No_Growth
ENSCHIG00000025854	ODF2L	3	-	0.000109792	0.003616097	1.334199428	No_Growth
ENSCHIG00000023708	COTL1	18	-	0.000110299	0.003628412	-1.541484715	Growth
ENSCHIG00000000098	SRPX2	LWLT01000027.1	-	0.000113099	0.00368938	-1.845853925	Growth
ENSCHIG00000024821	PDGFRB	7	+	0.00011339	0.003693968	-2.62094307	Growth
ENSCHIG00000025333	KIF21A	5	+	0.000113511	0.003693968	1.155052423	No_Growth
ENSCHIG00000019405	SERPING1	15	-	0.000114453	0.003715786	-1.432837246	Growth
ENSCHIG00000011491	REPS2	LWLT01000021.1	-	0.000114794	0.003722405	1.529306174	No_Growth
ENSCHIG00000026512	HCLS1	1	-	0.000115347	0.003731462	-1.669947741	Growth
ENSCHIG00000013058	GSKIP	21	+	0.000117204	0.003766833	1.133610129	No_Growth
ENSCHIG00000016039	EXTL2	3	-	0.000117269	0.003766833	1.187100649	No_Growth
ENSCHIG00000014211	HLX	16	+	0.000117467	0.003768746	-1.452969313	Growth
ENSCHIG00000027087	RASGRP4	18	-	0.000118697	0.003799269	-1.592193842	Growth
ENSCHIG00000017500	CD52	2	+	0.000121132	0.00385263	-1.991708754	Growth
ENSCHIG00000011327	ATOH8	11	-	0.000121198	0.00385263	-1.24788618	Growth
ENSCHIG00000014378	WNT5B	5	+	0.000121211	0.00385263	-1.555306433	Growth
ENSCHIG00000025932	PPIP5K2	7	-	0.000122946	0.00388511	1.073300362	No_Growth
ENSCHIG00000022995	SCAPER	21	-	0.000123613	0.003897156	1.153519273	No_Growth
ENSCHIG00000026664	ABCA10	19	+	0.000124978	0.003931119	-1.581968425	Growth
ENSCHIG00000010507	ZMAT1	LWLT01000027.1	-	0.000125872	0.003951087	1.773339987	No_Growth
ENSCHIG00000018743	MESP2	21	+	0.000125903	0.003951087	-1.751911283	Growth
ENSCHIG00000016270	SLC35G1	26	-	0.000127695	0.003993559	1.05381012	No_Growth
ENSCHIG00000020880	TNFSF14	7	-	0.0001281	0.004000508	-2.440849066	Growth
ENSCHIG00000018235	RASAL3	7	-	0.000131538	0.004057125	-1.050515414	Growth
ENSCHIG00000007458	MAP7D2	LWLT01000021.1	+	0.000132496	0.004064466	1.849915981	No_Growth
ENSCHIG00000006271	KCTD4	12	+	0.000133051	0.004075283	2.27968955	No_Growth
ENSCHIG00000011452	ACRBP	5	+	0.000133628	0.004085392	-1.275119184	Growth
ENSCHIG00000025307	WDFY4	28	-	0.000134641	0.004098	-2.809670691	Growth
ENSCHIG00000015145	APLF	11	+	0.000135616	0.00410247	1.059308052	No_Growth
ENSCHIG00000012779	GPR183	12	+	0.000136868	0.004117654	-1.732253315	Growth
ENSCHIG00000016735	IL2RB	5	-	0.000136956	0.004117654	-1.6452533	Growth
ENSCHIG00000018460	RASGRP2	29	-	0.000137099	0.004117654	-1.216620922	Growth
ENSCHIG00000013033	CNTLN	8	-	0.000139071	0.004163127	1.003241182	No_Growth
ENSCHIG00000026765	CLDN15	25	+	0.000139918	0.004170161	-1.46440208	Growth
ENSCHIG00000007509	ADRB1	26	-	0.000143405	0.004237037	-1.505106212	Growth
ENSCHIG00000010170	CEP290	5	-	0.000145952	0.004284461	1.26431942	No_Growth
ENSCHIG00000011348	PLD4	21	+	0.000146334	0.004285934	-1.755745411	Growth
ENSCHIG00000007733	GJB1	LWLT01000021.1	-	0.000146474	0.004285934	2.628516197	No_Growth
ENSCHIG00000020225	EMILIN1	11	-	0.000146765	0.004289855	-1.677169919	Growth
ENSCHIG00000023162	ANGPTL2	11	-	0.00014724	0.004294534	-1.73935807	Growth
ENSCHIG00000000425	EMILIN2	24	+	0.000148309	0.004311864	-2.199874162	Growth
ENSCHIG00000019260	ABHD15	19	-	0.00015298	0.004419394	-1.886801721	Growth
ENSCHIG00000017146	LRG1	7	-	0.000153744	0.00443678	-1.721223471	Growth
ENSCHIG00000012018	LACTB2	14	+	0.000154584	0.004456304	1.130153895	No_Growth
ENSCHIG00000023141	NR2F2	21	-	0.000158368	0.004522352	-1.105719091	Growth
ENSCHIG00000011742	CSF2RB	5	+	0.000162043	0.004617626	-2.238217354	Growth
ENSCHIG00000015392	FGR	2	-	0.000163117	0.004641188	-1.623077272	Growth
ENSCHIG00000010513	WDR72	10	-	0.000163607	0.004645777	2.303930521	No_Growth
ENSCHIG00000015941	ICAM1	7	+	0.000163717	0.004645777	-2.000813009	Growth
ENSCHIG00000024851	HK3	7	+	0.000164211	0.004645777	-1.886767389	Growth
ENSCHIG00000012455	CD3E	15	-	0.000166147	0.004695337	-1.992870333	Growth
ENSCHIG00000009619	ITGAV	2	+	0.000167467	0.004727723	1.055826902	No_Growth
ENSCHIG00000025581	ECT2	1	-	0.000170968	0.004800426	1.248511314	No_Growth
ENSCHIG00000004554	TLNRD1	21	+	0.000171343	0.004800426	-1.005723238	Growth
ENSCHIG00000022073	SLCO5A1	14	+	0.000175492	0.004873572	2.207036734	No_Growth
ENSCHIG00000012947	FAM110D	2	+	0.000178112	0.004926255	-1.459150791	Growth
ENSCHIG00000019446	CIITA	25	+	0.00017884	0.004936389	-1.731545331	Growth
ENSCHIG00000015829	HIC1	19	+	0.000180416	0.004964883	-2.126864194	Growth
ENSCHIG00000023806	NRK	LWLT01000027.1	+	0.000180649	0.004966208	2.06140542	No_Growth
ENSCHIG00000012390	ITGAL	25	+	0.000181333	0.004974995	-1.539744138	Growth
ENSCHIG00000006566	PRAM1	7	+	0.000183224	0.005016779	-1.489920616	Growth
ENSCHIG00000016807	ADA2	5	-	0.000186274	0.005050569	-1.625148178	Growth
ENSCHIG00000011160	ARHGEF15	19	+	0.000186328	0.005050569	-1.395633816	Growth
ENSCHIG00000019421	COLEC12	24	-	0.000186866	0.005050569	-1.992318629	Growth
ENSCHIG00000017758	THPO	1	+	0.000191875	0.005160367	-1.253990294	Growth
ENSCHIG00000021462	ART3	6	+	0.00019616	0.00524973	2.284317493	No_Growth
ENSCHIG00000016374	GFRA2	8	-	0.000198115	0.005276174	-1.46374333	Growth
ENSCHIG00000008470	ADAMTS3	6	-	0.000200301	0.005329183	1.278548718	No_Growth
ENSCHIG00000018246	ANGPT4	13	+	0.000201424	0.005353834	-1.775964499	Growth
ENSCHIG00000008579	TMEM37	2	-	0.000203455	0.005392041	-1.631164195	Growth
ENSCHIG00000023697	MIS18BP1	21	-	0.000204157	0.005404615	1.121689796	No_Growth
ENSCHIG00000013472	MEIS3	18	-	0.000204736	0.005404615	-1.592476131	Growth
ENSCHIG00000016310	VIL1	2	-	0.000204953	0.005404615	1.280827999	No_Growth
ENSCHIG00000008800	GJC1	19	-	0.000205078	0.005404615	-1.47461629	Growth
ENSCHIG00000010205	PLCL2	1	+	0.000205735	0.005414851	-1.469666004	Growth
ENSCHIG00000019092	SYTL2	29	+	0.000206043	0.005414851	1.158404947	No_Growth
ENSCHIG00000026623	RFLNB	19	+	0.000207328	0.00543657	-2.001259567	Growth
ENSCHIG00000009389	NOG	19	+	0.000208767	0.005463818	-1.216489436	Growth
ENSCHIG00000021724	ADAMTS15	29	+	0.0002091	0.005467276	-1.32419026	Growth
ENSCHIG00000024873	ASRGL1	29	+	0.00021267	0.005538867	-1.603544355	Growth
ENSCHIG00000010869	EFCC1	22	+	0.000213832	0.005538867	-1.284855606	Growth
ENSCHIG00000009563	LRRN1	22	-	0.000213918	0.005538867	1.454286933	No_Growth
ENSCHIG00000010429	BMP5	23	-	0.00021572	0.005570739	2.680680275	No_Growth
ENSCHIG00000003690	ASGR2	19	-	0.000216495	0.005570739	-3.399984594	Growth
ENSCHIG00000021802	HCK	13	+	0.00021912	0.005616189	-1.783849834	Growth
ENSCHIG00000016336	RNF144A	11	-	0.000221575	0.005652545	-1.079095721	Growth
ENSCHIG00000011830	PRPH	5	-	0.000224485	0.005706028	1.948574185	No_Growth
ENSCHIG00000023811	CHRNA10	15	-	0.000224557	0.005706028	-1.103240846	Growth
ENSCHIG00000017020	LRAT	17	+	0.000224632	0.005706028	1.073467255	No_Growth
ENSCHIG00000007476	RHOH	6	+	0.000224867	0.005706028	-1.127826452	Growth
ENSCHIG00000013352	GABRR2	9	+	0.000229544	0.005796188	1.490137458	No_Growth
ENSCHIG00000010518	CCDC150	2	-	0.000230503	0.00581502	1.806894899	No_Growth
ENSCHIG00000023479	C1R	5	+	0.000234542	0.005895114	-1.277553558	Growth
ENSCHIG00000012762	DMXL2	10	-	0.000235371	0.005908412	1.382130146	No_Growth
ENSCHIG00000013993	TTC14	1	-	0.000235505	0.005908412	1.011593342	No_Growth
ENSCHIG00000023355	CD2	3	+	0.000239009	0.005968868	-1.89691329	Growth
ENSCHIG00000013812	PHTF2	4	+	0.000240228	0.005985555	1.457529426	No_Growth
ENSCHIG00000023567	CCL2	19	-	0.000241374	0.006005936	-2.451035022	Growth
ENSCHIG00000006038	GPR27	22	-	0.000244248	0.006055348	-1.180722357	Growth
ENSCHIG00000014082	ELF5	15	+	0.000246697	0.006088391	1.133027792	No_Growth
ENSCHIG00000021066	EFEMP1	11	-	0.000247565	0.00609574	1.052158832	No_Growth
ENSCHIG00000014360	CLIC5	23	+	0.000247647	0.00609574	-1.861630799	Growth
ENSCHIG00000000168	CD40LG	LWLT01000027.1	-	0.000251504	0.006162409	-2.211501124	Growth
ENSCHIG00000019714	RASSF4	28	+	0.000255462	0.006242562	-1.643254518	Growth
ENSCHIG00000019994	USHBP1	7	-	0.000258685	0.006288389	-1.144425511	Growth
ENSCHIG00000022474	F2R	10	-	0.000258721	0.006288389	-1.176497699	Growth
ENSCHIG00000014497	ITGA5	5	+	0.000261346	0.006335269	-1.604248167	Growth
ENSCHIG00000025522	POU2F2	18	+	0.000266421	0.006429716	-2.225464582	Growth
ENSCHIG00000013559	MCAM	15	+	0.000267632	0.006438755	-1.556626914	Growth
ENSCHIG00000026462	CD72	8	-	0.000268333	0.006447312	-2.241382359	Growth
ENSCHIG00000025353	TBXAS1	4	-	0.000270155	0.006472211	-1.611584068	Growth
ENSCHIG00000017077	SLA	14	-	0.000274238	0.006525954	-2.806921956	Growth
ENSCHIG00000010454	KLHDC7A	2	+	0.000276333	0.006568642	2.925627947	No_Growth
ENSCHIG00000014654	ACSM5	25	+	0.000276514	0.006568642	2.680992842	No_Growth
ENSCHIG00000023544	KCNJ8	5	+	0.000280719	0.00663717	-1.055501102	Growth
ENSCHIG00000019810	PBX3	11	+	0.000280859	0.00663717	1.190785408	No_Growth
ENSCHIG00000021297	PODNL1	7	+	0.000284036	0.006689065	-1.377704143	Growth
ENSCHIG00000017768	CFTR	4	+	0.000284385	0.006691503	2.142953396	No_Growth
ENSCHIG00000025326	TDRKH	3	-	0.000285718	0.006717079	1.142900944	No_Growth
ENSCHIG00000015640	FLI1	29	+	0.000286028	0.006718588	-1.063866138	Growth
ENSCHIG00000020978	CARD11	25	+	0.000288056	0.006760402	-1.389203312	Growth
ENSCHIG00000008360	ECEL1	2	+	0.000289194	0.006781257	-2.034082172	Growth
ENSCHIG00000020030	SPRN	26	+	0.000289965	0.006788106	-1.814334748	Growth
ENSCHIG00000007485	PLCB2	10	+	0.000290556	0.006794292	-1.44605255	Growth
ENSCHIG00000014845	PREX1	13	-	0.000296134	0.006890684	-1.912300465	Growth
ENSCHIG00000012986	KCNS3	11	-	0.000298952	0.006938487	-1.98535085	Growth
ENSCHIG00000007953	LCP1	12	+	0.000299313	0.006940954	-1.291347146	Growth
ENSCHIG00000015954	PMCH	5	-	0.00030137	0.006959513	1.583270788	No_Growth
ENSCHIG00000021822	DOK2	8	-	0.000304535	0.007014338	-2.105805875	Growth
ENSCHIG00000017610	CENPK	20	+	0.000307291	0.00706317	1.273691177	No_Growth
ENSCHIG00000019419	OSGIN1	18	+	0.000309373	0.007089843	-1.395739316	Growth
ENSCHIG00000021569	CCDC9B	10	+	0.000309733	0.007092134	-1.427687525	Growth
ENSCHIG00000011501	TYROBP	18	-	0.000313672	0.007164279	-1.753764631	Growth
ENSCHIG00000024296	CD40	13	+	0.00031426	0.007165708	-1.120542646	Growth
ENSCHIG00000026062	GRB14	2	-	0.000316876	0.007200683	1.496617079	No_Growth
ENSCHIG00000017543	DYNC2H1	15	+	0.000320671	0.007269341	1.032813072	No_Growth
ENSCHIG00000019050	ALG6	3	+	0.000322758	0.007292407	1.103903174	No_Growth
ENSCHIG00000008320	C3	7	-	0.000327185	0.007366245	-1.797911884	Growth
ENSCHIG00000021378	CHCHD10	17	+	0.000327514	0.007366245	-1.006086112	Growth
ENSCHIG00000024788	GAL	29	+	0.000327647	0.007366245	-2.334344388	Growth
ENSCHIG00000010210	CDH11	18	-	0.000328313	0.007375146	-1.497305036	Growth
ENSCHIG00000006661	DSC1	24	+	0.000330302	0.00740667	1.586136341	No_Growth
ENSCHIG00000010111	FUT7	11	+	0.000330679	0.00740667	-2.08887005	Growth
ENSCHIG00000017609	OXT	13	-	0.000331109	0.00740667	-1.713434099	Growth
ENSCHIG00000015296	GRAP2	5	+	0.000332324	0.007410318	-2.180000308	Growth
ENSCHIG00000009403	RTL5	LWLT01000021.1	+	0.000335912	0.00747808	-1.090666771	Growth
ENSCHIG00000023990	IGF1R	21	+	0.000338257	0.007511897	-1.013577819	Growth
ENSCHIG00000000101	L1CAM	LWLT01000097.1	-	0.000347061	0.007651341	-1.038029314	Growth
ENSCHIG00000020928	SOX17	14	-	0.000349045	0.007682659	-1.684142946	Growth
ENSCHIG00000018812	ARHGEF2	3	-	0.000350186	0.00769535	-1.036095499	Growth
ENSCHIG00000017052	ADGRA2	27	-	0.000355979	0.007797723	-1.575225591	Growth
ENSCHIG00000019864	PAX8	11	-	0.00036099	0.007900927	-1.009162189	Growth
ENSCHIG00000010048	ADCY10	3	-	0.000361595	0.007901481	1.738350034	No_Growth
ENSCHIG00000002934	FOXQ1	23	+	0.00036554	0.00797491	1.25453186	No_Growth
ENSCHIG00000015650	TMEM67	14	+	0.000367668	0.008002143	1.018942476	No_Growth
ENSCHIG00000012823	IL10RA	15	-	0.000369042	0.008019232	-1.198050379	Growth
ENSCHIG00000020683	LCP2	20	-	0.000371228	0.008041546	-1.353910683	Growth
ENSCHIG00000018312	COL6A3	3	+	0.000371543	0.008041546	-2.120745422	Growth
ENSCHIG00000026318	ZNF853	25	+	0.000375163	0.008081407	-1.101518989	Growth
ENSCHIG00000020336	RASEF	8	-	0.000376781	0.008109868	1.262973547	No_Growth
ENSCHIG00000009812	GNAI2	22	-	0.000378592	0.008129602	-1.082731486	Growth
ENSCHIG00000012706	LMCD1	22	-	0.000379278	0.008137924	-1.132923008	Growth
ENSCHIG00000016330	OGN	8	-	0.000379996	0.008146918	1.908526897	No_Growth
ENSCHIG00000024890	CYTH4	5	+	0.000385901	0.008254034	-2.493711949	Growth
ENSCHIG00000011086	LAMA2	9	+	0.000388836	0.008287893	-1.029523969	Growth
ENSCHIG00000000147	PLAT	27	+	0.000391377	0.008329615	-1.798631669	Growth
ENSCHIG00000011552	ADAM12	26	+	0.0003917	0.008329615	-2.235563518	Growth
ENSCHIG00000005765	TRPV6	4	+	0.000391879	0.008329615	1.960849166	No_Growth
ENSCHIG00000017068	ANLN	4	+	0.000392183	0.008329615	1.020641446	No_Growth
ENSCHIG00000017466	PMP2	14	+	0.000394866	0.00836055	1.76196897	No_Growth
ENSCHIG00000018118	SYT14	16	-	0.000396005	0.008369814	2.242318869	No_Growth
ENSCHIG00000013091	RFTN1	1	-	0.000396629	0.008369814	-1.486438871	Growth
ENSCHIG00000026427	NFKBIZ	1	+	0.000397293	0.008372314	1.321160674	No_Growth
ENSCHIG00000014116	NXPE2	15	-	0.000399271	0.008395167	3.012367487	No_Growth
ENSCHIG00000020828	IL7R	20	-	0.000401754	0.00840548	-2.412593844	Growth
ENSCHIG00000010056	PRSS23	29	-	0.000402721	0.008415779	-1.176649094	Growth
ENSCHIG00000021478	SNX10	4	+	0.000405991	0.008464667	1.00271976	No_Growth
ENSCHIG00000011422	EVA1B	3	-	0.00040756	0.008472284	-1.166390539	Growth
ENSCHIG00000020633	F13A1	23	-	0.000409207	0.008498917	-1.960519073	Growth
ENSCHIG00000018804	GIPC3	7	+	0.000416267	0.008617844	-1.97593701	Growth
ENSCHIG00000019009	RAMP3	4	+	0.000416847	0.008618519	-1.184491871	Growth
ENSCHIG00000011054	WNT2	4	-	0.000421803	0.008701205	1.626597762	No_Growth
ENSCHIG00000016134	SERPINA12	21	-	0.000423967	0.008722801	1.761425972	No_Growth
ENSCHIG00000013742	LARP6	10	+	0.000425672	0.008734758	-1.282168865	Growth
ENSCHIG00000013084	SYNE3	21	-	0.000428919	0.00878588	-1.392325997	Growth
ENSCHIG00000011378	DKK3	15	-	0.000433634	0.008852692	-1.165954948	Growth
ENSCHIG00000025088	NCF2	16	-	0.000436755	0.008888619	-2.451517817	Growth
ENSCHIG00000017486	NDNF	6	+	0.000437997	0.008893977	-1.360529185	Growth
ENSCHIG00000023059	KIAA1324L	4	-	0.000440346	0.008919789	2.212167978	No_Growth
ENSCHIG00000014964	CXCR3	LWLT01000021.1	+	0.000444616	0.008974923	-1.866223576	Growth
ENSCHIG00000016291	C5AR1	18	+	0.000445916	0.008985524	-2.538700823	Growth
ENSCHIG00000006757	SERPINB7	24	+	0.000447065	0.008985524	2.199900866	No_Growth
ENSCHIG00000024073	RAP1GAP	2	-	0.000447118	0.008985524	-1.131297231	Growth
ENSCHIG00000024408	LRP1	5	-	0.000454983	0.009103326	-1.606084703	Growth
ENSCHIG00000011740	ARHGDIB	5	+	0.000456473	0.009115349	-1.159175516	Growth
ENSCHIG00000000413	MMRN2	28	+	0.000456586	0.009115349	-1.039078833	Growth
ENSCHIG00000014883	C12orf56	5	+	0.000457568	0.009128262	1.125111222	No_Growth
ENSCHIG00000023416	MZB1	7	+	0.00045792	0.009128599	-3.053252218	Growth
ENSCHIG00000013506	TIE1	3	+	0.000459582	0.009155043	-1.186742069	Growth
ENSCHIG00000025146	PRR11	19	+	0.00046237	0.009195902	1.018927335	No_Growth
ENSCHIG00000000246	RENBP	LWLT01000097.1	-	0.000465155	0.009218763	-1.53453994	Growth
ENSCHIG00000000176	C18orf63	24	-	0.00046887	0.009252214	2.736460447	No_Growth
ENSCHIG00000026441	ZNF831	13	-	0.00046976	0.009256936	-2.135953424	Growth
ENSCHIG00000010613	CST6	29	+	0.000472254	0.00928539	-1.45778799	Growth
ENSCHIG00000005059	EFHC2	LWLT01000021.1	+	0.0004757	0.009319549	1.713066101	No_Growth
ENSCHIG00000016283	SYTL3	9	+	0.000476944	0.009323823	-1.011293293	Growth
ENSCHIG00000017102	TTLL7	3	-	0.0004777	0.009331908	1.375216842	No_Growth
ENSCHIG00000019727	CTH	3	+	0.00048088	0.009380595	1.335532784	No_Growth
ENSCHIG00000017355	EN1	2	+	0.000482414	0.009397073	-1.017322183	Growth
ENSCHIG00000021088	FAM180A	4	+	0.000483081	0.009397073	-1.572397946	Growth
ENSCHIG00000020378	SYNDIG1	13	+	0.000483242	0.009397073	-1.259792329	Growth
ENSCHIG00000020195	TUBB4A	7	-	0.000483447	0.009397073	-2.066656592	Growth
ENSCHIG00000005568	CTSW	29	+	0.000494032	0.009528673	-2.672434329	Growth
ENSCHIG00000014335	IKZF3	19	-	0.000495913	0.009533352	-2.555184122	Growth
ENSCHIG00000003539	SOWAHD	LWLT01000027.1	-	0.000505197	0.009675022	-1.357167243	Growth
ENSCHIG00000022042	ABCG8	11	+	0.000505988	0.009683365	-1.784580947	Growth
ENSCHIG00000025985	FHOD1	18	-	0.000507314	0.009701927	-1.063785077	Growth
ENSCHIG00000023828	TNFRSF6B	13	-	0.00050947	0.009736337	-1.755307198	Growth
ENSCHIG00000010381	STING1	7	+	0.000511488	0.00976122	-1.322677611	Growth
ENSCHIG00000007884	KCNT1	11	+	0.000512525	0.00977014	-1.185652138	Growth
ENSCHIG00000026815	ADAMTS4	3	-	0.000512672	0.00977014	-2.745473863	Growth
ENSCHIG00000012243	SLC2A3	5	+	0.00051476	0.009789416	-1.401395678	Growth
ENSCHIG00000020066	FAM133A	LWLT01000027.1	+	0.000517598	0.00982061	1.657079697	No_Growth
ENSCHIG00000025376	CLDN7	19	-	0.000517841	0.00982061	2.029739857	No_Growth
ENSCHIG00000022178	NCF1	25	-	0.000520638	0.009866794	-2.602647786	Growth
ENSCHIG00000014618	PCDH10	17	+	0.000523444	0.009902912	-2.221603157	Growth
ENSCHIG00000025288	RAB15	10	+	0.000524017	0.009903301	-1.025583385	Growth
ENSCHIG00000024727	SLC13A3	13	-	0.000527757	0.00994563	-2.756074668	Growth
ENSCHIG00000011255	PYGM	29	-	0.000527915	0.00994563	-1.132424952	Growth
ENSCHIG00000023743	APLNR	15	+	0.000529754	0.009954844	-1.693134906	Growth
ENSCHIG00000026076	ARHGEF40	10	+	0.000529886	0.009954844	-1.18476534	Growth
ENSCHIG00000019134	RBM11	1	-	0.000531924	0.009976691	1.007296204	No_Growth
ENSCHIG00000013754	NFAM1	5	-	0.000532746	0.009985244	-2.550414801	Growth
ENSCHIG00000022450	LYN	14	-	0.000537967	0.010069259	-1.72731197	Growth
ENSCHIG00000027216	IRF8	18	+	0.000540575	0.010082942	-1.751935958	Growth
ENSCHIG00000000255	CD226	24	+	0.000544382	0.010133672	-2.220565558	Growth
ENSCHIG00000016880	GPR180	12	-	0.000548195	0.010190735	1.137561202	No_Growth
ENSCHIG00000023457	EGFL7	11	+	0.000548561	0.010190735	-1.136550903	Growth
ENSCHIG00000014911	METTL8	2	-	0.000548568	0.010190735	1.095635891	No_Growth
ENSCHIG00000016627	THBS2	9	-	0.00054966	0.010204075	-1.854146362	Growth
ENSCHIG00000008552	GPR171	1	+	0.000551129	0.010220436	-1.527738095	Growth
ENSCHIG00000023220	LOXL4	26	+	0.000551291	0.010220436	-2.402701381	Growth
ENSCHIG00000015209	PRELP	16	+	0.000555386	0.010282378	-1.92982197	Growth
ENSCHIG00000016688	CCL5	19	+	0.000564306	0.010412166	-2.322561743	Growth
ENSCHIG00000016346	TRABD2B	3	-	0.000567616	0.010449229	-1.241353394	Growth
ENSCHIG00000012523	PTX3	1	-	0.000568613	0.010449229	-2.378226045	Growth
ENSCHIG00000009610	SLC4A1	19	-	0.000568613	0.010449229	-1.992042423	Growth
ENSCHIG00000024289	ZNF365	28	-	0.000574708	0.010503381	1.319969654	No_Growth
ENSCHIG00000022994	GAREM2	11	-	0.000576824	0.010522125	-1.604869963	Growth
ENSCHIG00000024536	FAM131B	4	+	0.000578241	0.010533866	-1.574313165	Growth
ENSCHIG00000017087	SPDEF	23	+	0.000582237	0.010567644	2.256002903	No_Growth
ENSCHIG00000019978	SMPD3	18	-	0.000592903	0.010722184	1.344353795	No_Growth
ENSCHIG00000024201	KLF1	7	+	0.000594788	0.010740352	-1.336969732	Growth
ENSCHIG00000022754	FASLG	16	+	0.000598059	0.010786814	-1.333933591	Growth
ENSCHIG00000024486	TSPAN11	5	+	0.000600421	0.010815104	-1.560653567	Growth
ENSCHIG00000026748	PCP4	1	+	0.000606368	0.010898532	2.222713947	No_Growth
ENSCHIG00000013371	HOXD8	2	+	0.000606651	0.010898532	-1.107055067	Growth
ENSCHIG00000004013	TNFSF13B	12	-	0.000607487	0.010901792	-2.416105989	Growth
ENSCHIG00000007780	IER5L	11	-	0.000609792	0.010933366	-1.150639058	Growth
ENSCHIG00000011577	FGF16	LWLT01000021.1	+	0.000611263	0.010952529	1.398110628	No_Growth
ENSCHIG00000019031	IFFO1	5	+	0.000620958	0.011070953	-1.28085804	Growth
ENSCHIG00000026938	SLC1A2	15	+	0.000621452	0.011070953	2.001213789	No_Growth
ENSCHIG00000018337	SLC1A1	8	-	0.000621932	0.011070953	1.068898439	No_Growth
ENSCHIG00000027029	PNOC	8	-	0.000639287	0.011313431	2.003707647	No_Growth
ENSCHIG00000015119	PIK3C2A	15	-	0.000642861	0.011369304	1.153563619	No_Growth
ENSCHIG00000026519	HLA-DMB	23	+	0.000651251	0.011458234	-1.321829202	Growth
ENSCHIG00000021944	TBC1D8B	LWLT01000027.1	-	0.000659664	0.011591305	1.143866301	No_Growth
ENSCHIG00000017208	CLCF1	29	-	0.00066146	0.0116079	-1.483718159	Growth
ENSCHIG00000010273	TMEM250	11	-	0.000668502	0.011708879	-1.01994729	Growth
ENSCHIG00000020826	NKG7	18	-	0.000671649	0.01174137	-2.687746999	Growth
ENSCHIG00000013849	FOXS1	13	-	0.000675257	0.011781787	-1.606607199	Growth
ENSCHIG00000009106	CABP2	29	-	0.000678007	0.011803116	-1.468670726	Growth
ENSCHIG00000025478	CREB3L4	3	+	0.000693699	0.01196711	1.26718843	No_Growth
ENSCHIG00000012241	FCHO2	20	-	0.00069371	0.01196711	1.248444795	No_Growth
ENSCHIG00000018190	LGR5	5	+	0.000694198	0.01196711	1.056403399	No_Growth
ENSCHIG00000017536	PARVG	5	+	0.000694655	0.01196711	-1.907769917	Growth
ENSCHIG00000019785	TNFSF4	16	-	0.000699758	0.01203764	-1.199327589	Growth
ENSCHIG00000008403	MYOM3	2	-	0.000704181	0.012065465	-1.352612971	Growth
ENSCHIG00000022845	TAC1	4	-	0.000704788	0.012065465	2.510865211	No_Growth
ENSCHIG00000022485	PTPRC	16	+	0.000712082	0.012167418	-1.427098394	Growth
ENSCHIG00000017262	HDC	10	-	0.000716414	0.012209221	-1.738271237	Growth
ENSCHIG00000016956	EFEMP2	29	-	0.000717603	0.012209221	-1.488165139	Growth
ENSCHIG00000016971	CFAP45	3	-	0.000717663	0.012209221	1.792908192	No_Growth
ENSCHIG00000002110	SOCS1	25	-	0.000720464	0.012241608	-1.445020914	Growth
ENSCHIG00000018353	PLAUR	18	-	0.000722599	0.012253664	-1.762709379	Growth
ENSCHIG00000023909	ITGAE	19	-	0.000725677	0.012274754	-1.275927662	Growth
ENSCHIG00000016946	LMO3	5	+	0.000726016	0.012274754	1.006872416	No_Growth
ENSCHIG00000010676	C21orf91	1	+	0.000728607	0.012303305	1.3126719	No_Growth
ENSCHIG00000026124	GCNT2	23	+	0.000729985	0.012313886	2.164942264	No_Growth
ENSCHIG00000000527	PTGS1	11	+	0.000730958	0.012320115	-1.425197005	Growth
ENSCHIG00000021466	ZNF554	7	+	0.000733684	0.012358424	1.073114276	No_Growth
ENSCHIG00000011304	PTGIS	13	-	0.000746192	0.012515013	-1.087548375	Growth
ENSCHIG00000020695	VSTM4	28	+	0.000750624	0.012564297	-1.579951049	Growth
ENSCHIG00000010547	NOVA2	18	-	0.000751446	0.012564484	-1.383326055	Growth
ENSCHIG00000005703	GJA4	3	+	0.000756416	0.012624373	-1.015474797	Growth
ENSCHIG00000011828	CHPF	2	+	0.000758254	0.01263958	-1.087874294	Growth
ENSCHIG00000013128	GRM2	22	-	0.000766184	0.012705865	-1.844845892	Growth
ENSCHIG00000025694	ARHGAP25	11	+	0.000774865	0.012827823	-1.084721564	Growth
ENSCHIG00000016293	MMP2	18	+	0.000776255	0.012837634	-2.011848212	Growth
ENSCHIG00000020966	CFP	LWLT01000021.1	-	0.000789041	0.01301751	-1.609449865	Growth
ENSCHIG00000027054	ITK	7	-	0.000793064	0.013060171	-2.203446865	Growth
ENSCHIG00000003058	FOXL1	18	+	0.000794921	0.013081703	-2.113757136	Growth
ENSCHIG00000013220	GAB3	LWLT01000053.1	-	0.000797104	0.013099251	-1.072225094	Growth
ENSCHIG00000010320	DGAT2	15	-	0.000798459	0.013099251	1.213810086	No_Growth
ENSCHIG00000012218	LHX6	11	-	0.000798799	0.013099251	-1.706225396	Growth
ENSCHIG00000010774	GSDMD	14	+	0.000800935	0.013125791	-1.040708421	Growth
ENSCHIG00000025542	ZPBP2	19	+	0.00080138	0.013125791	1.169260859	No_Growth
ENSCHIG00000009921	ZNF575	18	+	0.000810647	0.01321671	-1.236429572	Growth
ENSCHIG00000017545	FAM124A	12	-	0.000815742	0.013273335	-1.595513463	Growth
ENSCHIG00000013461	SLC29A4	25	-	0.000827307	0.013413488	-1.644615292	Growth
ENSCHIG00000026945	STAP1	6	+	0.000835824	0.013503413	-2.018903257	Growth
ENSCHIG00000025833	GPBAR1	2	-	0.000841706	0.013558284	-2.062476155	Growth
ENSCHIG00000022435	CSPG4	21	+	0.00084809	0.01364499	-1.069957137	Growth
ENSCHIG00000016001	TEX9	10	+	0.000850145	0.013669988	1.351299882	No_Growth
ENSCHIG00000014956	PLEKHD1	10	-	0.00085171	0.013687079	1.502705097	No_Growth
ENSCHIG00000022582	CPEB2	6	+	0.000853948	0.013706895	1.057360649	No_Growth
ENSCHIG00000026763	C1QTNF1	19	-	0.00086153	0.013788021	-1.325309158	Growth
ENSCHIG00000013266	NOS3	4	-	0.000877265	0.013982963	-1.366179706	Growth
ENSCHIG00000026816	TFPI2	4	+	0.000877813	0.013982963	-1.098879576	Growth
ENSCHIG00000024632	RADIL	25	+	0.000882772	0.014037364	-1.00118053	Growth
ENSCHIG00000018535	RHBG	3	+	0.000884497	0.014056595	-1.07442832	Growth
ENSCHIG00000015653	FAM78B	3	-	0.000886258	0.014076381	2.265382528	No_Growth
ENSCHIG00000026886	FRRS1	3	-	0.000886993	0.01407986	1.051415324	No_Growth
ENSCHIG00000012990	DIO1	3	+	0.000899624	0.01423891	1.795235038	No_Growth
ENSCHIG00000012829	PSMB8	23	+	0.000906062	0.0143325	-1.022147298	Growth
ENSCHIG00000008444	TNFAIP8L2	3	+	0.000907478	0.014346567	-1.25975609	Growth
ENSCHIG00000019820	MCM2	LWLT01000136.1	+	0.000922322	0.014504043	-1.0003699	Growth
ENSCHIG00000009799	NCKAP1L	5	-	0.000922884	0.014504043	-1.231536983	Growth
ENSCHIG00000017362	STAR	27	+	0.000923624	0.014504043	-1.469473123	Growth
ENSCHIG00000012679	CILP	10	+	0.000923628	0.014504043	-1.642065047	Growth
ENSCHIG00000011115	NRG2	7	+	0.000924239	0.014504043	1.015396476	No_Growth
ENSCHIG00000024148	PM20D1	16	-	0.000935463	0.014644667	-1.730809926	Growth
ENSCHIG00000025215	TGM2	13	-	0.000943518	0.014745382	-1.999323246	Growth
ENSCHIG00000014992	PAPPA2	16	+	0.000953222	0.014845976	2.243563175	No_Growth
ENSCHIG00000017181	LCTL	10	+	0.000953895	0.014847993	-2.72568107	Growth
ENSCHIG00000008034	TRPV2	19	-	0.000961516	0.014915538	-1.237421392	Growth
ENSCHIG00000021438	FN1	2	+	0.000988689	0.015207294	-1.739167094	Growth
ENSCHIG00000021016	GNA14	8	-	0.000990852	0.015231976	1.459036946	No_Growth
ENSCHIG00000020793	KCNQ1	29	-	0.000994633	0.015272885	-1.606490016	Growth
ENSCHIG00000016083	CTNNA3	28	+	0.000996895	0.015281802	1.18926239	No_Growth
ENSCHIG00000017640	MIXL1	16	+	0.001003391	0.015338272	-1.470630646	Growth
ENSCHIG00000000253	COL13A1	28	-	0.001003969	0.015338508	-1.578237295	Growth
ENSCHIG00000024912	SYN2	22	-	0.001010649	0.015406044	-1.274320602	Growth
ENSCHIG00000005373	APBB1IP	13	-	0.001028399	0.015606831	-1.488102198	Growth
ENSCHIG00000016013	SH3GL3	21	-	0.001039758	0.015717981	1.179687858	No_Growth
ENSCHIG00000022945	FAM227A	5	-	0.001045692	0.015763991	1.260522842	No_Growth
ENSCHIG00000018403	CCL19	8	-	0.001053248	0.015842878	-2.462948559	Growth
ENSCHIG00000020951	NFATC1	24	-	0.001061708	0.015926201	-1.333960534	Growth
ENSCHIG00000010367	TOR4A	11	-	0.001067074	0.015971555	-1.979925992	Growth
ENSCHIG00000018670	NID2	10	+	0.001073856	0.016020313	-1.291592836	Growth
ENSCHIG00000022097	HRH2	10	+	0.001083701	0.016158346	-1.702413083	Growth
ENSCHIG00000019791	SLC37A1	1	+	0.001087352	0.016168812	-1.28192079	Growth
ENSCHIG00000012529	GPR160	1	-	0.001097599	0.016250063	1.332256317	No_Growth
ENSCHIG00000016059	PRKCQ	13	-	0.001104208	0.016339047	-1.633987783	Growth
ENSCHIG00000019328	NCMAP	2	+	0.001123298	0.016540146	1.397212506	No_Growth
ENSCHIG00000012009	CD3G	15	-	0.001123864	0.016540146	-1.544598101	Growth
ENSCHIG00000019560	LAMA4	9	+	0.001126368	0.016541297	-1.0007286	Growth
ENSCHIG00000024676	CDC25C	7	+	0.00112841	0.016562355	1.137159347	No_Growth
ENSCHIG00000026412	IL1F10	11	+	0.001132152	0.016599425	1.509815931	No_Growth
ENSCHIG00000017078	SEMA3C	4	-	0.001150281	0.016820005	1.73301506	No_Growth
ENSCHIG00000022835	DUSP15	13	-	0.001153622	0.016841765	-1.02099371	Growth
ENSCHIG00000021191	BTK	LWLT01000027.1	-	0.001158999	0.016848054	-1.47914636	Growth
ENSCHIG00000008817	TAGAP	9	-	0.001159616	0.016848054	-1.455305338	Growth
ENSCHIG00000020624	CCR2	22	-	0.001166444	0.016877442	-2.753308055	Growth
ENSCHIG00000026307	ADGRG5	18	+	0.001169062	0.016877442	-1.390430808	Growth
ENSCHIG00000012498	TOP2A	19	-	0.001171478	0.016894433	1.037679911	No_Growth
ENSCHIG00000012747	TBXA2R	7	-	0.001183162	0.017006244	-1.665711998	Growth
ENSCHIG00000006732	LRMP	5	-	0.00119087	0.017074765	1.09339416	No_Growth
ENSCHIG00000020968	IGF2	29	+	0.00119741	0.017150502	-1.650513768	Growth
ENSCHIG00000018311	LTB	23	-	0.001198549	0.017157806	-1.65643513	Growth
ENSCHIG00000024703	GALNT16	10	-	0.001207584	0.017232879	-1.388858082	Growth
ENSCHIG00000019458	OSR2	14	+	0.001214369	0.017293496	-1.241668223	Growth
ENSCHIG00000018161	RAB3IL1	29	-	0.001223861	0.017398461	-1.620710375	Growth
ENSCHIG00000023140	MEGF11	10	+	0.001224386	0.017398461	1.175352931	No_Growth
ENSCHIG00000018441	TRIM71	22	+	0.001225028	0.017398461	-1.611023664	Growth
ENSCHIG00000012609	NCF4	5	+	0.001230502	0.017406407	-1.55853331	Growth
ENSCHIG00000002559	SRPK3	LWLT01000070.1	-	0.001231942	0.017408666	-1.464118956	Growth
ENSCHIG00000025937	TIRAP	29	+	0.001238545	0.017464649	-1.410269378	Growth
ENSCHIG00000015376	SH2B2	25	-	0.001241716	0.017500168	-1.271100996	Growth
ENSCHIG00000021157	ITGA9	22	+	0.001245866	0.017521407	-1.088533162	Growth
ENSCHIG00000025417	C17orf67	19	-	0.00125177	0.017569226	-1.430084348	Growth
ENSCHIG00000023291	A4GALT	5	-	0.001260194	0.017660196	-1.120467424	Growth
ENSCHIG00000024115	CRISPLD2	18	+	0.001261451	0.017668734	-1.372503875	Growth
ENSCHIG00000013901	CTSC	29	+	0.00127193	0.017748994	-1.168361306	Growth
ENSCHIG00000014321	B3GNT9	18	-	0.00129466	0.017965465	-1.399416207	Growth
ENSCHIG00000017651	PADI2	2	-	0.001295153	0.017965465	-1.362305521	Growth
ENSCHIG00000023511	SWT1	16	+	0.001299501	0.018016617	1.055224061	No_Growth
ENSCHIG00000021497	TF	1	-	0.001304711	0.018070764	1.107024789	No_Growth
ENSCHIG00000009266	BATF	10	-	0.001308137	0.018083508	-2.157779453	Growth
ENSCHIG00000025296	ITGA11	10	+	0.001316978	0.01817576	-2.007063629	Growth
ENSCHIG00000026358	TLDC2	13	+	0.001320434	0.018186649	2.160427094	No_Growth
ENSCHIG00000015310	LAMB2	22	+	0.001332815	0.018301705	-1.108588814	Growth
ENSCHIG00000006694	INSC	15	+	0.001333948	0.018308055	-1.027765155	Growth
ENSCHIG00000012176	UTS2R	19	-	0.001335596	0.018321446	1.838618279	No_Growth
ENSCHIG00000009782	OAF	15	-	0.001349376	0.018408492	-1.270166995	Growth
ENSCHIG00000006756	GDAP1	14	-	0.001349872	0.018408492	1.011154055	No_Growth
ENSCHIG00000008401	OLFM3	3	-	0.00134994	0.018408492	2.014866591	No_Growth
ENSCHIG00000013151	TNFAIP6	2	+	0.001349995	0.018408492	-2.08003187	Growth
ENSCHIG00000015533	MACC1	4	+	0.001350717	0.018408492	1.106125355	No_Growth
ENSCHIG00000015386	DLL4	10	-	0.001353905	0.018426129	-1.354780316	Growth
ENSCHIG00000020921	EPGN	6	+	0.001357264	0.018451623	1.073589206	No_Growth
ENSCHIG00000014772	KRT75	5	+	0.001369521	0.018538352	1.142268181	No_Growth
ENSCHIG00000012264	ARHGEF38	6	-	0.001380219	0.018640504	1.949706912	No_Growth
ENSCHIG00000008374	HHLA2	1	+	0.001411602	0.019010269	1.624743819	No_Growth
ENSCHIG00000022759	COBL	4	-	0.001413302	0.01901439	1.300727963	No_Growth
ENSCHIG00000012389	ITPKA	10	-	0.001418871	0.019079893	-1.148705482	Growth
ENSCHIG00000014395	CYBA	18	-	0.001430947	0.019191623	-1.052065491	Growth
ENSCHIG00000010508	TRARG1	19	-	0.001431246	0.019191623	-1.830868481	Growth
ENSCHIG00000017311	KANK2	7	-	0.001431402	0.019191623	-1.566402315	Growth
ENSCHIG00000011891	SSH1	17	-	0.001435452	0.019217574	-1.07452631	Growth
ENSCHIG00000021513	PSMB9	23	-	0.001449636	0.019350479	-1.314178705	Growth
ENSCHIG00000006150	CCR10	19	-	0.001460961	0.019465811	-1.377711056	Growth
ENSCHIG00000011708	IL5RA	22	+	0.001461131	0.019465811	-2.415137291	Growth
ENSCHIG00000023584	FAM184A	9	+	0.001479008	0.019598649	1.848295092	No_Growth
ENSCHIG00000013676	FSCN1	25	-	0.001486431	0.0196546	-1.349912049	Growth
ENSCHIG00000006676	CD3D	15	+	0.001492025	0.019704119	-1.897840023	Growth
ENSCHIG00000011340	RNF152	24	-	0.001500087	0.019791418	-1.082362057	Growth
ENSCHIG00000017002	CYP4X1	3	+	0.001508675	0.019856702	2.643864632	No_Growth
ENSCHIG00000000122	PPM1F	LWLT01000042.1	+	0.00151854	0.019946218	-1.078817487	Growth
ENSCHIG00000020900	NRIP3	15	-	0.001526148	0.019993091	-1.354151964	Growth
ENSCHIG00000009511	SLAMF1	3	-	0.001527504	0.019998343	-1.992179988	Growth
ENSCHIG00000008103	MESP1	21	-	0.001535676	0.020068394	-1.234920382	Growth
ENSCHIG00000008081	IFNE	8	+	0.001537235	0.020068394	1.626167178	No_Growth
ENSCHIG00000023739	CCT6B	19	+	0.001538943	0.02008011	1.092023372	No_Growth
ENSCHIG00000015547	CDH5	18	+	0.00157039	0.02038368	-1.35843408	Growth
ENSCHIG00000006635	CD248	29	-	0.001583451	0.020475244	-1.74610877	Growth
ENSCHIG00000024517	TRDC	10	+	0.00160082	0.020641114	-1.500821828	Growth
ENSCHIG00000011364	HCRTR1	2	+	0.001608596	0.020731583	-1.562781454	Growth
ENSCHIG00000017503	SLAMF8	3	+	0.001609518	0.020733669	-2.088211297	Growth
ENSCHIG00000023851	IL21R	25	+	0.001620943	0.020851285	-1.316106675	Growth
ENSCHIG00000002038	ELAVL4	3	+	0.001625039	0.020884284	1.993889809	No_Growth
ENSCHIG00000009464	HLA-DMA	23	+	0.00163303	0.020909895	-1.021316289	Growth
ENSCHIG00000023813	OLFML2A	11	+	0.001642299	0.020997254	-2.084066868	Growth
ENSCHIG00000014282	LIPH	1	+	0.001648664	0.021041903	1.031260014	No_Growth
ENSCHIG00000027049	SAMHD1	13	-	0.001649682	0.02104232	-1.321080566	Growth
ENSCHIG00000021068	ARPC1B	25	-	0.00165255	0.021069045	-1.033006309	Growth
ENSCHIG00000027252	SPRED3	18	+	0.001671167	0.021259231	-1.223262787	Growth
ENSCHIG00000018848	ADGRB1	14	-	0.001681337	0.021321637	-1.057840585	Growth
ENSCHIG00000007611	C3AR1	5	+	0.001685646	0.021341345	-2.185487035	Growth
ENSCHIG00000011256	IL1A	11	-	0.001687629	0.021349408	1.300347567	No_Growth
ENSCHIG00000017280	GLTPD2	19	-	0.001688632	0.021349408	-1.144736051	Growth
ENSCHIG00000021710	IL36RN	11	+	0.001689471	0.021350123	1.34122467	No_Growth
ENSCHIG00000001053	CXCR6	22	-	0.00169743	0.021425349	-1.349495888	Growth
ENSCHIG00000014793	HSPG2	2	-	0.001698228	0.021425349	-1.37700522	Growth
ENSCHIG00000027070	MMP28	19	+	0.00170529	0.021490279	-1.131440163	Growth
ENSCHIG00000023233	NPR1	3	+	0.001707955	0.021503985	-1.618931414	Growth
ENSCHIG00000021059	MUSK	8	+	0.001727181	0.021685222	-1.806091308	Growth
ENSCHIG00000011928	AQP8	25	+	0.001727916	0.021685222	2.192605495	No_Growth
ENSCHIG00000018523	CRTC3	21	-	0.001731387	0.021708811	-1.058770656	Growth
ENSCHIG00000007689	RXFP2	12	+	0.001741365	0.021817429	1.278419972	No_Growth
ENSCHIG00000018362	WSCD1	19	-	0.001743287	0.021827901	-1.088032245	Growth
ENSCHIG00000026907	CD8A	11	+	0.001745489	0.021838719	-2.056679007	Growth
ENSCHIG00000000483	EREG	6	+	0.00175535	0.021928611	1.678502083	No_Growth
ENSCHIG00000020526	MMP19	5	+	0.001764209	0.022005486	-2.197279691	Growth
ENSCHIG00000011846	MIPOL1	21	+	0.0017714	0.022058376	1.143523216	No_Growth
ENSCHIG00000007679	CCDC182	19	-	0.001778344	0.022124638	-1.220827221	Growth
ENSCHIG00000021818	DACT3	18	-	0.00182459	0.022525299	-1.107968211	Growth
ENSCHIG00000017489	FBLN5	21	-	0.001852252	0.022774011	-1.430309772	Growth
ENSCHIG00000013841	POLQ	1	-	0.001862591	0.022863636	1.053580403	No_Growth
ENSCHIG00000020854	IQGAP2	10	-	0.00186356	0.022863636	1.128610372	No_Growth
ENSCHIG00000013114	FCN1	11	-	0.001864914	0.022863636	-3.266058211	Growth
ENSCHIG00000025642	ALOX15	19	+	0.00186541	0.022863636	-1.454110981	Growth
ENSCHIG00000011350	CD14	7	+	0.001866734	0.02286959	-1.758420826	Growth
ENSCHIG00000016062	JAML	15	+	0.001906208	0.023238357	-1.13736248	Growth
ENSCHIG00000025957	SVEP1	8	-	0.001912502	0.023273472	-1.556134701	Growth
ENSCHIG00000018108	KCNN4	18	-	0.001916516	0.02330152	-1.957796573	Growth
ENSCHIG00000013859	FABP9	14	+	0.001924604	0.023379006	2.301249742	No_Growth
ENSCHIG00000025648	SRD5A2	11	-	0.001931688	0.023454617	2.172194719	No_Growth
ENSCHIG00000008352	MYADM	18	+	0.001934385	0.023466464	-1.244355201	Growth
ENSCHIG00000012284	S1PR4	7	+	0.001942817	0.02355828	-1.341936348	Growth
ENSCHIG00000013099	CNGB3	14	-	0.001953249	0.023663729	1.244374514	No_Growth
ENSCHIG00000008841	DENND3	14	+	0.001991715	0.024028949	-1.414131164	Growth
ENSCHIG00000012229	MCF2L2	1	+	0.001996495	0.024048775	1.337152958	No_Growth
ENSCHIG00000008366	HDX	LWLT01000021.1	-	0.002004511	0.024092121	1.781687736	No_Growth
ENSCHIG00000024067	CEBPE	10	-	0.002015014	0.024197022	-3.13683414	Growth
ENSCHIG00000022621	TIGD4	17	-	0.002034421	0.024397846	1.306020617	No_Growth
ENSCHIG00000016188	CA2	14	+	0.00204575	0.02449063	1.067692876	No_Growth
ENSCHIG00000015200	CCL14	19	+	0.002052948	0.024548567	-1.03342569	Growth
ENSCHIG00000019194	STK39	2	-	0.002058882	0.02459385	1.246162653	No_Growth
ENSCHIG00000025891	SLC16A9	28	+	0.002063988	0.024644053	1.623683452	No_Growth
ENSCHIG00000006813	PWWP3B	LWLT01000027.1	+	0.002116582	0.025106215	1.303025842	No_Growth
ENSCHIG00000022970	BTNL9	7	-	0.002116753	0.025106215	-1.511389972	Growth
ENSCHIG00000009868	SYN1	LWLT01000021.1	-	0.002118346	0.025106215	-1.338461877	Growth
ENSCHIG00000018471	LRRIQ3	3	-	0.002128591	0.025205736	1.238223076	No_Growth
ENSCHIG00000003475	C5AR2	18	+	0.002142599	0.025305678	-2.242377994	Growth
ENSCHIG00000001779	ABCC11	18	+	0.002195575	0.025724978	2.083142042	No_Growth
ENSCHIG00000012377	H1-1	23	-	0.002196543	0.025724978	1.483789563	No_Growth
ENSCHIG00000020477	TNFRSF1B	16	-	0.002248595	0.026194544	-1.693076967	Growth
ENSCHIG00000023042	SLC43A2	19	-	0.002251724	0.026211093	-1.289137244	Growth
ENSCHIG00000025577	DHCR24	3	-	0.00227416	0.026379674	-1.044841528	Growth
ENSCHIG00000017866	BIN1	2	-	0.002283582	0.026443977	-1.052293299	Growth
ENSCHIG00000021090	SLC9A3	20	+	0.002314197	0.026662644	2.362864017	No_Growth
ENSCHIG00000021799	ST3GAL1	14	-	0.002332184	0.026816	-1.290478827	Growth
ENSCHIG00000025689	NOL4L	13	-	0.002335002	0.02682302	-1.182981611	Growth
ENSCHIG00000019805	OSM	17	+	0.002339916	0.026856836	-2.102831366	Growth
ENSCHIG00000013630	CD79A	18	-	0.002356492	0.026990296	-1.383389352	Growth
ENSCHIG00000021823	SCN11A	22	-	0.002410704	0.027471225	1.574006438	No_Growth
ENSCHIG00000011885	FCER1A	3	+	0.002426707	0.027608705	-1.458881379	Growth
ENSCHIG00000024474	NAPSA	18	-	0.002432864	0.027638581	-1.391677261	Growth
ENSCHIG00000017178	S-LZ	5	-	0.002457356	0.027853094	-1.274266004	Growth
ENSCHIG00000021612	BATF2	29	-	0.002464262	0.027908175	-1.370540501	Growth
ENSCHIG00000017241	UNC79	21	+	0.00249345	0.028191903	2.011334181	No_Growth
ENSCHIG00000025856	CBX6	5	-	0.002507594	0.028328333	-1.558447362	Growth
ENSCHIG00000008357	MGAT3	5	+	0.002532534	0.028562749	-1.439221025	Growth
ENSCHIG00000022312	NLRC3	25	-	0.002533706	0.02856416	-2.206925871	Growth
ENSCHIG00000025960	ALDH1A2	10	-	0.002543909	0.02864366	-1.738973616	Growth
ENSCHIG00000020292	NR4A3	8	+	0.002553102	0.028723447	-2.54667401	Growth
ENSCHIG00000011155	VAV1	7	+	0.002559974	0.028753312	-1.523198128	Growth
ENSCHIG00000019963	SDK1	25	-	0.002562101	0.028753517	-1.147064091	Growth
ENSCHIG00000009124	RBFOX3	19	+	0.00256529	0.028765639	1.363029719	No_Growth
ENSCHIG00000024614	PTGES	11	-	0.002583822	0.028893264	-1.20848143	Growth
ENSCHIG00000016919	PNLIPRP3	26	-	0.002589396	0.028930759	1.080160856	No_Growth
ENSCHIG00000012837	ABCA6	19	+	0.00259107	0.028930759	-1.206420303	Growth
ENSCHIG00000024280	LRRC32	15	+	0.002601048	0.029011525	-1.520381569	Growth
ENSCHIG00000003405	NFE2	5	+	0.002605279	0.029034962	-1.314495444	Growth
ENSCHIG00000022732	NCR3	23	-	0.002607974	0.029047755	-1.906485201	Growth
ENSCHIG00000017735	GSX2	6	+	0.002627136	0.02919436	-1.648535849	Growth
ENSCHIG00000020559	PTGER3	3	-	0.002634819	0.029243248	-1.268624423	Growth
ENSCHIG00000007598	SFXN3	26	-	0.00264503	0.029305624	-1.258266568	Growth
ENSCHIG00000025756	MS4A2	15	-	0.002655683	0.029392502	-1.917030454	Growth
ENSCHIG00000005265	ADAM19	7	+	0.002657206	0.029397429	-2.192076923	Growth
ENSCHIG00000010045	CHDH	22	+	0.002666698	0.02947321	-1.38119614	Growth
ENSCHIG00000020429	CEP135	6	+	0.002668797	0.02947321	1.413782596	No_Growth
ENSCHIG00000026694	NRCAM	4	+	0.002671681	0.029473872	1.289126754	No_Growth
ENSCHIG00000010694	NR2F1	7	-	0.002677029	0.029517327	-1.44433701	Growth
ENSCHIG00000025001	PARVB	5	+	0.002682641	0.029546976	-1.727778076	Growth
ENSCHIG00000022505	KCNIP1	20	+	0.002688599	0.029600639	1.278180123	No_Growth
ENSCHIG00000018024	SLC28A3	8	-	0.002695077	0.02964802	1.063887834	No_Growth
ENSCHIG00000010589	PIK3CG	4	-	0.002696346	0.029650026	-1.118183375	Growth
ENSCHIG00000019928	TMEM151A	29	+	0.002699894	0.029665107	-1.407434939	Growth
ENSCHIG00000002008	P2RY10	LWLT01000021.1	+	0.002707337	0.029722946	-1.192873358	Growth
ENSCHIG00000020330	TRIB3	13	-	0.00272881	0.029914029	-1.031759978	Growth
ENSCHIG00000027256	ZBTB46	13	+	0.002749432	0.030091342	-1.64777267	Growth
ENSCHIG00000009588	CDK15	2	-	0.002750824	0.030091342	2.274446011	No_Growth
ENSCHIG00000010542	GPR37L1	16	-	0.002754754	0.030098114	-1.736090899	Growth
ENSCHIG00000023473	GJB7	9	+	0.002764589	0.030157245	1.633538008	No_Growth
ENSCHIG00000023792	FGD5	22	-	0.002809199	0.030461105	-1.040205599	Growth
ENSCHIG00000018868	FOXF1	18	+	0.002818188	0.030546422	-1.843911051	Growth
ENSCHIG00000016550	PLA2G2F	2	+	0.002849066	0.030816175	-1.092415453	Growth
ENSCHIG00000020744	TNC	8	-	0.002850843	0.030816175	-2.696191548	Growth
ENSCHIG00000016851	SAT1	LWLT01000021.1	-	0.002850888	0.030816175	1.089006901	No_Growth
ENSCHIG00000016051	CD86	1	+	0.002903579	0.031236097	-1.2352345	Growth
ENSCHIG00000022323	DPP10	2	-	0.002955586	0.031657236	1.52048862	No_Growth
ENSCHIG00000011821	OR51E1	15	+	0.002956657	0.031657236	2.571385384	No_Growth
ENSCHIG00000025973	CERKL	2	-	0.002963992	0.031711494	1.954801202	No_Growth
ENSCHIG00000006855	NEUROG2	6	+	0.002970574	0.031751836	-1.398659586	Growth
ENSCHIG00000016486	APOD	1	+	0.002976199	0.031779142	-1.733644964	Growth
ENSCHIG00000007626	CDH4	13	-	0.003006615	0.032066254	-1.707785604	Growth
ENSCHIG00000017306	KRT39	19	-	0.003024673	0.032219104	1.109393477	No_Growth
ENSCHIG00000018956	DNA2	28	+	0.003035157	0.032266101	1.051760912	No_Growth
ENSCHIG00000007879	AMIGO3	22	+	0.003073725	0.032546566	-1.049967529	Growth
ENSCHIG00000008416	DES	2	-	0.003074326	0.032546566	-1.201920153	Growth
ENSCHIG00000026672	MCRIP1	19	+	0.003107894	0.032804536	-1.105095267	Growth
ENSCHIG00000021609	SLC25A27	23	-	0.003114159	0.032853477	1.10324645	No_Growth
ENSCHIG00000016351	PKD1	25	-	0.003135129	0.032998113	-1.019350409	Growth
ENSCHIG00000021775	ST8SIA5	24	-	0.003164031	0.033225369	-1.655938389	Growth
ENSCHIG00000011620	C1orf68	3	+	0.00317464	0.033298309	1.775545955	No_Growth
ENSCHIG00000022294	MAPK15	14	+	0.003182861	0.033358879	-1.266511558	Growth
ENSCHIG00000021027	ACAN	21	+	0.003186367	0.03338279	-1.949675322	Growth
ENSCHIG00000009934	TMEM178A	11	+	0.003191657	0.033412543	-1.00788808	Growth
ENSCHIG00000024878	ANKRD9	21	-	0.003193905	0.033423251	-1.110294221	Growth
ENSCHIG00000011607	IGFBP5	2	+	0.003207938	0.033531494	-1.149558662	Growth
ENSCHIG00000002156	RNF186	2	-	0.003234025	0.033687965	-2.187072515	Growth
ENSCHIG00000010279	HPDL	3	+	0.003235808	0.033693674	-1.292317866	Growth
ENSCHIG00000014452	TRPV5	4	+	0.003272209	0.033919467	2.158000708	No_Growth
ENSCHIG00000026080	CYB5R2	15	-	0.003278058	0.033965017	2.041327	No_Growth
ENSCHIG00000019646	WDR93	21	+	0.003296741	0.034132654	1.149188041	No_Growth
ENSCHIG00000016208	TM4SF5	19	-	0.003307843	0.03423461	-2.364687201	Growth
ENSCHIG00000013059	PPP1R27	19	+	0.003312802	0.034269419	-1.435409307	Growth
ENSCHIG00000013464	CNGA3	11	+	0.003323056	0.034352941	-1.748021721	Growth
ENSCHIG00000024406	IL36G	11	+	0.00332581	0.034368381	1.443785548	No_Growth
ENSCHIG00000011222	C1QC	2	+	0.003327631	0.034374181	-2.268604757	Growth
ENSCHIG00000017515	HOXD1	2	+	0.003355729	0.034611979	-1.752209782	Growth
ENSCHIG00000005840	LRRC71	3	+	0.003394234	0.034914916	-1.08628702	Growth
ENSCHIG00000009216	HPSE	6	-	0.003405219	0.0349901	-1.618436219	Growth
ENSCHIG00000021125	RGCC	12	-	0.003425248	0.035139169	-1.104692936	Growth
ENSCHIG00000022347	BTN1A1	23	+	0.003425782	0.035139169	-1.540538428	Growth
ENSCHIG00000015345	FCER1G	3	+	0.003435223	0.03518105	-1.70938456	Growth
ENSCHIG00000019924	DSG1	24	-	0.003447157	0.035261602	1.168926835	No_Growth
ENSCHIG00000024674	ADGRF1	23	+	0.003450905	0.0352867	1.706222058	No_Growth
ENSCHIG00000020640	COL24A1	3	-	0.003453112	0.03529603	1.949959874	No_Growth
ENSCHIG00000016717	NLRP12	18	-	0.003468062	0.03539578	-2.029191971	Growth
ENSCHIG00000007402	RIPOR2	23	-	0.003477967	0.035470318	-1.362323047	Growth
ENSCHIG00000012020	EMB	20	+	0.003522672	0.035755913	1.558438063	No_Growth
ENSCHIG00000019344	HEPHL1	29	-	0.003536138	0.035833515	1.114522338	No_Growth
ENSCHIG00000005870	ZNF529	18	+	0.00353766	0.035833515	1.589752555	No_Growth
ENSCHIG00000022091	CD300LB	19	+	0.003551849	0.035954894	-2.716637137	Growth
ENSCHIG00000022822	PDE10A	9	-	0.003560775	0.036005149	-1.449514151	Growth
ENSCHIG00000017811	PLPP7	11	+	0.003597029	0.036250765	-1.16670251	Growth
ENSCHIG00000021766	SLC17A9	13	-	0.003604992	0.036290781	-1.546388983	Growth
ENSCHIG00000014844	LTA	23	+	0.00361624	0.036367794	-1.382169962	Growth
ENSCHIG00000004176	ARL11	12	-	0.003616959	0.036367794	-1.68204081	Growth
ENSCHIG00000022064	GLDC	8	+	0.003636484	0.036500018	1.432817698	No_Growth
ENSCHIG00000016475	C11orf65	15	+	0.003639236	0.036514199	1.117717266	No_Growth
ENSCHIG00000015903	RCSD1	3	+	0.003667728	0.036735417	-1.151163577	Growth
ENSCHIG00000021947	HOXA7	4	-	0.003687457	0.036875918	-1.084829568	Growth
ENSCHIG00000013201	HLA-DRA	23	+	0.003722886	0.037123313	-1.301746965	Growth
ENSCHIG00000014176	LIF	17	+	0.003723085	0.037123313	-1.122059585	Growth
ENSCHIG00000014337	KRT77	5	+	0.003777847	0.03749024	1.683888078	No_Growth
ENSCHIG00000023386	ZNF514	11	-	0.003792145	0.037581396	1.20389998	No_Growth
ENSCHIG00000014170	ITGAM	25	+	0.003792454	0.037581396	-2.047866823	Growth
ENSCHIG00000023521	C4orf47	27	-	0.003811398	0.037712596	1.041358114	No_Growth
ENSCHIG00000016802	PDE2A	15	+	0.003812608	0.037712596	-1.06676507	Growth
ENSCHIG00000019158	PIK3C2G	5	-	0.00381757	0.03773713	1.026678682	No_Growth
ENSCHIG00000000202	TSPAN4	LWLT01001565.1	+	0.003837526	0.037835566	-1.201820969	Growth
ENSCHIG00000002663	ADRA2A	26	-	0.003844896	0.037854907	-1.212009549	Growth
ENSCHIG00000008192	KCNA3	3	-	0.00384816	0.037868768	-2.1948185	Growth
ENSCHIG00000020858	SERPINE1	25	-	0.003873919	0.038015705	-1.369902612	Growth
ENSCHIG00000015401	FGF12	1	+	0.003903541	0.038251334	1.077197671	No_Growth
ENSCHIG00000015383	KRT25	19	-	0.003913348	0.038330061	1.044915318	No_Growth
ENSCHIG00000011349	SH3BGRL	LWLT01000021.1	+	0.003936914	0.038482958	1.018156052	No_Growth
ENSCHIG00000024745	EOMES	22	-	0.003948044	0.03854891	-2.104227304	Growth
ENSCHIG00000017354	CRMP1	6	+	0.003954523	0.038570742	-1.614431142	Growth
ENSCHIG00000012848	GALNT15	1	+	0.003957796	0.038588863	-2.238399741	Growth
ENSCHIG00000015827	RAB44	23	-	0.003965765	0.038638937	-1.256412269	Growth
ENSCHIG00000007592	GAS1	8	-	0.003974655	0.038686829	-1.049926042	Growth
ENSCHIG00000026731	CSF1R	7	+	0.003976355	0.038686829	-1.19197929	Growth
ENSCHIG00000024879	KLK10	18	-	0.003981707	0.03869981	-1.201244472	Growth
ENSCHIG00000024955	NDST4	6	+	0.003985883	0.038724262	1.736143708	No_Growth
ENSCHIG00000020107	GPRC5D	5	+	0.003993488	0.038768352	1.288913012	No_Growth
ENSCHIG00000011873	PI16	23	-	0.004021904	0.039004743	-1.273858429	Growth
ENSCHIG00000018818	WNT3	19	+	0.004106389	0.039570787	1.020792365	No_Growth
ENSCHIG00000010442	CXCL5	6	+	0.004144835	0.039814655	-3.178781752	Growth
ENSCHIG00000024003	SYNPO	7	-	0.004161264	0.039913062	-1.16888082	Growth
ENSCHIG00000016974	SCN3A	2	-	0.004164734	0.039921428	1.440863371	No_Growth
ENSCHIG00000020104	POU2AF1	15	+	0.004169947	0.039957354	-1.463307143	Growth
ENSCHIG00000010431	PLA2G12B	28	+	0.004182018	0.040044878	-1.730092168	Growth
ENSCHIG00000017899	SOD3	6	+	0.004234505	0.040476402	-1.197041629	Growth
ENSCHIG00000011977	KCNG2	24	-	0.00424888	0.040571154	-1.181227327	Growth
ENSCHIG00000018579	SPON2	6	+	0.00425279	0.04059427	-1.570260286	Growth
ENSCHIG00000000303	SDF2L1	LWLT01000042.1	-	0.004299386	0.040938744	-1.014060975	Growth
ENSCHIG00000012658	THEMIS2	2	+	0.004321695	0.041108111	-1.23982322	Growth
ENSCHIG00000008057	NAV1	16	+	0.004323857	0.041114335	-1.143856763	Growth
ENSCHIG00000000212	ADCYAP1	24	+	0.004333334	0.041161391	2.809900522	No_Growth
ENSCHIG00000016145	NPTX2	25	-	0.004336287	0.041170362	1.461779952	No_Growth
ENSCHIG00000021218	NPB	19	-	0.004346813	0.041231975	1.654697299	No_Growth
ENSCHIG00000000721	LY86	23	+	0.004362933	0.0413316	-1.574940322	Growth
ENSCHIG00000015682	LHFPL6	12	-	0.004363378	0.0413316	-1.029712199	Growth
ENSCHIG00000022537	KCNAB2	16	-	0.004373772	0.041386936	-1.815318943	Growth
ENSCHIG00000025400	CCN6	9	-	0.004413046	0.041614167	-1.289398549	Growth
ENSCHIG00000013968	LAPTM5	2	-	0.004414681	0.041615193	-1.264580844	Growth
ENSCHIG00000014885	RAI2	LWLT01000687.1	+	0.004428992	0.041706848	-1.315423727	Growth
ENSCHIG00000008107	LRFN5	21	+	0.004448501	0.041832779	-1.492872	Growth
ENSCHIG00000025485	RNF150	17	-	0.004525739	0.04238373	-1.415060879	Growth
ENSCHIG00000008163	ACKR4	1	-	0.004556844	0.042623658	1.722007275	No_Growth
ENSCHIG00000010706	SCML4	9	+	0.004587999	0.042801139	-1.256188394	Growth
ENSCHIG00000016472	AJAP1	16	-	0.004589143	0.042801139	-1.34215927	Growth
ENSCHIG00000002786	GPR84	5	+	0.004609016	0.042933183	-1.34335041	Growth
ENSCHIG00000012378	SH2D1A	LWLT01000027.1	+	0.004609598	0.042933183	-1.603200434	Growth
ENSCHIG00000020154	POF1B	LWLT01000021.1	-	0.004614779	0.042966759	1.540669561	No_Growth
ENSCHIG00000001133	ARHGEF17	15	-	0.004646783	0.043235217	-1.224947691	Growth
ENSCHIG00000015719	ZNF536	18	+	0.00468331	0.043500866	-1.055209876	Growth
ENSCHIG00000011930	CAMK4	7	-	0.004766056	0.043999697	-1.206809402	Growth
ENSCHIG00000006308	CD34	16	+	0.004769363	0.04400584	-1.059529781	Growth
ENSCHIG00000018106	BARX1	8	-	0.004775726	0.044029352	-1.45790708	Growth
ENSCHIG00000011462	ADAM33	13	+	0.004817552	0.044277397	-1.227296234	Growth
ENSCHIG00000015708	BBOX1	15	-	0.004818867	0.044277397	1.096864223	No_Growth
ENSCHIG00000000139	SRGN	28	-	0.004827616	0.044327915	-1.351872206	Growth
ENSCHIG00000002328	AMER2	12	-	0.004860314	0.044491028	-1.531803489	Growth
ENSCHIG00000018036	CCK	22	-	0.004861322	0.044491028	-2.544256452	Growth
ENSCHIG00000001939	WNK3	LWLT01000021.1	-	0.004865037	0.044506681	1.033722162	No_Growth
ENSCHIG00000020532	ALOX5AP	12	+	0.004867366	0.044513059	-1.270837069	Growth
ENSCHIG00000024379	RUNX3	2	-	0.004893161	0.044674056	-1.004073143	Growth
ENSCHIG00000013759	LCA5L	1	-	0.004917924	0.04484009	1.410093188	No_Growth
ENSCHIG00000004603	DEPP1	28	-	0.004932559	0.044943471	-1.125236512	Growth
ENSCHIG00000022329	DLX6	4	-	0.004958424	0.045133905	1.523736119	No_Growth
ENSCHIG00000020185	SIRPB2	13	+	0.0049658	0.045156017	-1.367127539	Growth
ENSCHIG00000020693	EPHA7	9	+	0.004965821	0.045156017	1.211687565	No_Growth
ENSCHIG00000021941	SACS	12	-	0.004970096	0.045179829	-1.412392614	Growth
ENSCHIG00000020360	RSPO2	14	-	0.004977998	0.045236582	2.551470995	No_Growth
ENSCHIG00000021651	LMAN1L	21	-	0.005003175	0.045344498	2.062259912	No_Growth
ENSCHIG00000019145	CCR7	19	-	0.005023006	0.045418563	-1.539252639	Growth
ENSCHIG00000020414	CCDC73	15	+	0.005027807	0.045431849	1.62072146	No_Growth
ENSCHIG00000018342	KCNN3	3	-	0.005029552	0.045432564	-1.164387465	Growth
ENSCHIG00000024819	DSG4	24	-	0.005057444	0.045639161	1.176411033	No_Growth
ENSCHIG00000016641	C19orf38	7	+	0.005089423	0.045821605	-1.412487388	Growth
ENSCHIG00000012217	MMP17	17	+	0.005100618	0.045876959	-1.371362327	Growth
ENSCHIG00000017655	PRDM16	16	-	0.00514863	0.046141405	-1.201066971	Growth
ENSCHIG00000016209	SLC19A3	2	+	0.005203	0.04652164	1.132195711	No_Growth
ENSCHIG00000011355	PON3	4	+	0.005214141	0.046605974	1.095532417	No_Growth
ENSCHIG00000020764	NID1	28	+	0.005245624	0.046810669	-1.767059802	Growth
ENSCHIG00000022372	SERPINF2	19	+	0.005256423	0.046891694	1.939920545	No_Growth
ENSCHIG00000015171	LYG2	11	-	0.005281226	0.047069736	1.088700652	No_Growth
ENSCHIG00000026651	YTHDC2	10	-	0.005311731	0.047276831	1.024907589	No_Growth
ENSCHIG00000022862	CLHC1	11	-	0.005331658	0.047438708	1.362536192	No_Growth
ENSCHIG00000019037	SH2B3	17	-	0.005338695	0.047454875	-1.740222574	Growth
ENSCHIG00000023519	FOXA1	21	-	0.005351595	0.04753165	1.894570112	No_Growth
ENSCHIG00000019232	EBF3	26	+	0.005376434	0.04766365	-1.895745755	Growth
ENSCHIG00000010911	SLA2	13	-	0.005386788	0.047697689	-2.11584902	Growth
ENSCHIG00000018896	CFD	7	-	0.005403951	0.047832243	-2.11146951	Growth
ENSCHIG00000018635	SFTPC	8	+	0.005417375	0.047935507	-1.353373288	Growth
ENSCHIG00000011365	SPACA9	11	+	0.005447611	0.048128155	1.314753771	No_Growth
ENSCHIG00000013983	SPINK7	7	-	0.005447971	0.048128155	1.550963402	No_Growth
ENSCHIG00000020528	GRID2	6	-	0.005452774	0.048154987	2.383640528	No_Growth
ENSCHIG00000023677	KCNIP3	11	+	0.005455397	0.048162552	1.614954591	No_Growth
ENSCHIG00000020594	VPS13A	8	+	0.005517371	0.048568178	1.192595005	No_Growth
ENSCHIG00000016569	ASGR1	19	-	0.005541036	0.048666536	-2.577009676	Growth
ENSCHIG00000010002	QRFP	11	-	0.005543232	0.048670145	-1.073434233	Growth
ENSCHIG00000020041	CCR4	22	+	0.005552651	0.048705808	-1.052102327	Growth
ENSCHIG00000019029	CDH15	18	+	0.005565374	0.048784671	-1.61439526	Growth
ENSCHIG00000020293	SNAP25	13	+	0.005567009	0.048784671	1.015146613	No_Growth
ENSCHIG00000027183	SLC4A10	2	+	0.005706337	0.049654806	1.752907991	No_Growth
ENSCHIG00000020131	PHOSPHO1	19	+	0.005706361	0.049654806	-1.163540839	Growth
ENSCHIG00000013536	RBM24	23	+	0.005714261	0.049675999	-1.665959241	Growth
ENSCHIG00000023912	ST3GAL2	18	+	0.005742424	0.049825532	-1.295871975	Growth
ENSCHIG00000008161	RNF224	11	-	0.005755556	0.0498941	-1.3964746	Growth
