# Supplementary material for: Identification of potential key genes and pathways associated with the Pashmina fiber initiation using RNA-Seq and integrated bioinformatics analysis
Source: Sci Rep. 2021 Jan 19;11:1766. doi: 10.1038/s41598-021-81471-6 (PMC7815713; doi:10.1038/s41598-021-81471-6)
Supplement: Supplementary file 3 — Supplementary Table 3. [file 41598_2021_81471_MOESM3_ESM.csv]

#Term	ID	Input number	Background number	P-Value	Corrected P-Value	Input	Process
cellular process	GO:0009987	490	8219	6.90E-33	3.75E-30	REM1|CD8A|MFAP4|CYP26B1|LHX6|GPR180|GPR183|APBB1|PIK3CG|HBS1L|IRX1|NPR1|IGF1R|ARHGEF15|DYSF|IL2RA|IFNE|ZNF684|STK3|NEUROG2|DEPDC1B|GATA2|GATA1|AKAP5|ARID5A|POU2AF1|TUBB4A|GRB14|CEP290|PLTP|IL7R|TNFSF12|LMO3|RASGRP4|BBOX1|NDNF|SAMSN1|SERPINE1|MC4R|APOD|APOE|GSX2|DGAT2|SOX17|EFEMP1|HRH2|JAK3|RASEF|KCNIP3|GRM2|RPH3AL|BLK|HCK|HPDL|CHST7|PMCH|RPS6KA2|HLX|NOG|ITGAV|CD14|PDE6A|ITGAL|ANPEP|FMNL3|VWF|CD40…	BP
biological regulation	GO:0065007	411	5876	6.60E-41	1.79E-37	REM1|CD8A|MFAP4|CYP26B1|NAPSA|LHX6|GPR180|GPR183|APBB1|PIK3CG|HBS1L|IRX1|NPR1|IGF1R|ARHGEF15|IL2RA|IFNE|ZNF684|STK3|NEUROG2|DEPDC1B|GATA2|GATA1|AKAP5|ARID5A|POU2AF1|GRB14|CEP290|PLTP|IL7R|TNFSF12|IL21R|RASGRP4|ATP2A3|NDNF|SFXN3|SAMSN1|SERPINE1|MC4R|APOD|APOE|GSX2|DGAT2|SOX17|HRH2|JAK3|RASEF|KCNIP3|ZNF514|BLK|PMCH|RPS6KA2|HLX|SPDEF|ITGAV|CD14|PDE6A|ITGAL|VWF|CD40LG|GABRR2|ZNF831|SLC4A1|ADCYAP1|GPR…	BP
regulation of biological process	GO:0050789	380	5482	3.46E-36	2.68E-33	REM1|CD8A|MFAP4|CYP26B1|LHX6|GPR180|GPR183|APBB1|PIK3CG|HBS1L|IRX1|NPR1|IGF1R|ARHGEF15|IFNE|ZNF684|STK3|NEUROG2|DEPDC1B|GATA2|GATA1|AKAP5|ARID5A|POU2AF1|GRB14|CEP290|PLTP|IL7R|TNFSF12|IL21R|RASGRP4|NDNF|SAMSN1|SERPINE1|MC4R|APOD|APOE|GSX2|DGAT2|SOX17|HRH2|JAK3|RASEF|KCNIP3|ZNF514|BLK|PMCH|RPS6KA2|HLX|SPDEF|ITGAV|CD14|PDE6A|ITGAL|CD40LG|GABRR2|ZNF831|ADCYAP1|GPRC5D|PTGER3|CTH|CIITA|NR2F1|NR2F2|SIT…	BP
regulation of cellular process	GO:0050794	357	5173	4.06E-33	2.45E-30	REM1|CD8A|CYP26B1|LHX6|GPR180|GPR183|APBB1|PIK3CG|HBS1L|IRX1|NPR1|IGF1R|ARHGEF15|IFNE|ZNF684|STK3|NEUROG2|DEPDC1B|GATA2|GATA1|AKAP5|SCARF1|POU2AF1|GRB14|CEP290|COLEC12|IL7R|TNFSF12|IL21R|RASGRP4|NDNF|SAMSN1|SERPINE1|MC4R|APOD|APOE|GSX2|SOX17|HRH2|JAK3|RASEF|KCNIP3|GRM2|BLK|PMCH|RPS6KA2|HLX|SPDEF|ITGAV|CD14|PDE6A|ITGAL|CD40LG|GABRR2|ZNF831|ADCYAP1|GPRC5D|PTGER3|CTH|CIITA|NR2F1|NR2F2|SIT1|ADGRB1|AT…	BP
response to stimulus	GO:0050896	320	4068	3.00E-39	3.26E-36	TSPAN18|SERPINA12|PTGS1|MGARP|PDGFRB|REM1|EVA1B|FOXL1|LIF|PPP4R2|OGN|C5AR2|PNOC|MFAP4|CCK|CTH|CD40LG|RASAL3|UTS2R|SLC30A1|DEPDC1B|SEMA3C|GPRC5D|ADAMTS3|GPR180|PRAM1|RSPO2|GPR183|ARHGEF2|APBB1|COTL1|PIK3CG|STAP1|GAL|PTP4A3|TSPAN11|ARHGDIB|PPP1R16B|IL36G|TRPV2|NPR1|FAM131B|SOD3|GPR37L1|WNK3|IFNE|CHM|RAMP3|CDO1|HOMER1|STK3|RBP4|TSPAN4|SOCS1|KITLG|SNAI1|GATA2|GATA1|ZNF831|CXCL5|GPR171|IRF8|NTN1|GPR4|…	BP
metabolic process	GO:0008152	308	6048	8.91E-10	3.00E-08	PCK2|SERPINA12|PTGS1|DGAT2|PHOSPHO1|KLK10|EVA1B|PLA2G2F|TGM2|PPP4R2|C5AR2|PIBF1|CD40LG|SOX17|MIXL1|CHM|CTSZ|CDKL2|PRPF39|NRROS|NAPSA|CERS3|ADAMTS3|SLC17A9|TRUB1|GPR183|ARHGEF2|APBB1|ZFP2|PIK3CG|STAP1|CXCR3|PTP4A3|DLGAP5|PPP1R16B|HBS1L|IRX1|PYGM|NFE2|NPR1|FAM131B|PCSK1|LIPE|KLF1|NSUN7|LIPH|IFNE|CTSC|FLI1|HOXD1|RAMP3|KCNAB2|FASLG|SPINK7|FOXL1|NR2C1|HAL|SLC25A27|CTH|NEUROG2|KITLG|SNAI1|GATA2|GATA1|H…	BP
organic substance metabolic process	GO:0071704	285	5549	2.34E-09	7.33E-08	PCK2|SERPINA12|PTGS1|DGAT2|PDGFRB|KLK10|RBP4|PLA2G2F|TGM2|PPP4R2|C5AR2|PIBF1|CD40LG|SOX17|MIXL1|CHM|CDKL2|PRPF39|NAPSA|CERS3|ADAMTS3|TRUB1|GPR183|ARHGEF2|APBB1|ZFP2|PIK3CG|STAP1|CXCR3|PTP4A3|DLGAP5|PPP1R16B|HBS1L|IRX1|PYGM|NFE2|NPR1|IGF1R|PCSK1|LIPE|KLF1|LIPH|IFNE|CTSC|FLI1|HOXD1|RAMP3|CDO1|FASLG|SPINK7|FOXL1|NR2C1|HAL|SLC25A27|CTH|NEUROG2|KITLG|SNAI1|GATA2|GATA1|HPSE|TBX2|SOCS1|DZIP3|POU2AF1|SAM…	BP
cellular response to stimulus	GO:0051716	279	3449	1.79E-35	1.21E-32	TSPAN18|SERPINA12|PTGS1|MGARP|PDGFRB|REM1|EVA1B|FOXL1|LIF|PPP4R2|OGN|C5AR2|PNOC|MFAP4|CCK|CTH|CD40LG|RASAL3|UTS2R|DEPDC1B|GPRC5D|ADAMTS3|GPR180|RSPO2|GPR183|ARHGEF2|APBB1|FGR|PIK3CG|STAP1|GAL|PTP4A3|TSPAN11|ARHGDIB|PPP1R16B|IL36G|CXCR6|NPR1|FAM131B|SOD3|GPR37L1|WNK3|IFNE|CHM|RAMP3|CDO1|NR2C1|TMEM67|TSPAN4|SOCS1|KITLG|SNAI1|GATA2|GATA1|ZNF831|CXCL5|IRF8|GPR4|GRB14|DUSP9|FOXA1|F2R|ADGRG5|C5AR1|COLE…	BP
primary metabolic process	GO:0044238	269	5321	3.39E-08	8.25E-07	PCK2|SERPINA12|PTGS1|DGAT2|PDGFRB|KLK10|RBP4|PLA2G2F|TGM2|PPP4R2|C5AR2|PIBF1|CD40LG|SOX17|MIXL1|ADAMTS4|PRPF39|NAPSA|CERS3|ADAMTS3|TRUB1|GPR183|ARHGEF2|APBB1|ZFP2|PIK3CG|STAP1|CXCR3|PTP4A3|DLGAP5|PPP1R16B|HBS1L|IRX1|PYGM|NFE2|NPR1|IGF1R|PCSK1|LIPE|KLF1|LIPH|IFNE|CTSC|FLI1|CHM|RAMP3|CDO1|FASLG|SPINK7|FOXL1|NR2C1|HAL|SLC25A27|CTH|NEUROG2|KITLG|SNAI1|GATA2|GATA1|HPSE|TBX2|APLF|SOCS1|DZIP3|POU2AF1|SA…	BP
cellular metabolic process	GO:0044237	269	5446	2.48E-07	4.90E-06	SERPINA12|PTGS1|PIBF1|PHOSPHO1|EVA1B|SERPINF2|TGM2|PPP4R2|C5AR2|C5AR1|CD40LG|SOX17|MIXL1|CTSZ|CYP26B1|PRPF39|NRROS|CERS3|LHX6|SLC17A9|TRUB1|GPR183|ARHGEF2|APBB1|ZFP2|PIK3CG|STAP1|CXCR3|SRPK3|PTP4A3|DLGAP5|PPP1R16B|HBS1L|IRX1|PYGM|NFE2|NPR1|FAM131B|LIPE|SOD3|WNK3|IFNE|CTSC|FLI1|CHM|RAMP3|CDO1|SPINK7|FOXL1|NR2C1|RBP4|SLC25A27|NEUROG2|KITLG|SNAI1|GATA2|GATA1|HPSE|TBX2|APLF|SOCS1|DZIP3|POU2AF1|SAMD8|…	BP
cell communication	GO:0007154	268	3029	3.55E-40	4.81E-37	TSPAN18|SERPINA12|LIF|SYTL3|PDGFRB|REM1|FOXL1|OGN|C5AR2|PNOC|C5AR1|CCK|CTH|CD40LG|RASAL3|UTS2R|DEPDC1B|GPRC5D|ADAMTS3|GPR180|RSPO2|GPR183|ARHGEF2|FSTL3|FGR|PIK3CG|STAP1|GAL|PTP4A3|TSPAN11|ARHGDIB|PPP1R16B|IL36G|CXCR6|NPR1|IGF1R|TNFRSF6B|GPR37L1|WNK3|IFNE|CHM|RAMP3|STK3|RBP4|TSPAN4|SOCS1|KITLG|SNAI1|GATA2|GATA1|ZNF831|CXCL5|GPR4|GRB14|DUSP9|FOXA1|F2R|ADGRG5|COLEC12|WNT2|HCRTR1|QRFP|CD3D|CD3E|CD3G|…	BP
signaling	GO:0023052	266	2992	3.49E-40	4.81E-37	TSPAN18|SERPINA12|LIF|SYTL3|PDGFRB|REM1|FOXL1|OGN|C5AR2|PNOC|C5AR1|CCK|CTH|CD40LG|RASAL3|UTS2R|DEPDC1B|GPRC5D|ADAMTS3|GPR180|RSPO2|GPR183|ARHGEF2|FSTL3|FGR|PIK3CG|DLGAP3|STAP1|GAL|PTP4A3|DLGAP5|ARHGDIB|PPP1R16B|IL36G|CXCR6|NPR1|IGF1R|TNFRSF6B|GPR37L1|WNK3|IFNE|CHM|RAMP3|STK3|RBP4|TSPAN4|SOCS1|KITLG|SNAI1|GATA2|GATA1|ZNF831|CXCL5|GPR4|GRB14|DUSP9|FOXA1|F2R|ADGRG5|COLEC12|WNT2|HCRTR1|QRFP|CD3D|CD3E…	BP
signal transduction	GO:0007165	252	2835	7.98E-38	7.22E-35	TSPAN18|SERPINA12|LIF|PDGFRB|REM1|SERPINF2|OGN|C5AR2|PNOC|C5AR1|CCK|CTH|CD40LG|RASAL3|UTS2R|DEPDC1B|GPRC5D|ADAMTS3|GPR180|RSPO2|GPR183|ARHGEF2|FSTL3|FGR|PIK3CG|STAP1|GAL|PTP4A3|TSPAN11|ARHGDIB|PPP1R16B|IL36G|CXCR6|NPR1|IGF1R|TNFRSF6B|IL2RA|WNK3|IFNE|CHM|RAMP3|STK3|FASLG|TSPAN4|SOCS1|KITLG|SNAI1|GATA2|GATA1|ZNF831|CXCL5|GPR4|GRB14|DUSP9|FOXA1|F2R|ADGRG5|COLEC12|WNT2|HCRTR1|QRFP|CD3D|CD3E|CD3G|CAVI…	BP
multicellular organismal process	GO:0032501	252	3129	2.25E-31	8.74E-29	CD74|PTGS1|PIBF1|MFGE8|SFTPC|SERPINF2|LIF|IRX1|C5AR2|PNOC|C5AR1|CCK|CD40LG|UTS2R|SLC30A1|LRFN3|CXCR3|NAPSA|CERS3|ADAMTS3|GPR183|ARHGEF2|FSTL3|FGR|STAP1|PTP4A3|ARHGDIB|PPP1R16B|CDH5|TRPV2|PHOSPHO1|RSPO2|WNK3|IFNE|HOXD1|RAMP3|KCNAB2|HOMER1|STK3|RBP4|TMEM176B|SOCS1|KITLG|SNAI1|GATA2|GATA1|SNAP25|CXCL5|GPR171|IRF8|NEUROG2|GPR4|MCRIP1|RNF180|TFPI2|TTPA|FOXA1|F2R|PLTP|NTN1|HCRTR1|QRFP|CD3D|CFTR|CAVIN3|…	BP
nitrogen compound metabolic process	GO:0006807	250	4993	2.76E-07	5.37E-06	SERPINA12|TGM2|PDGFRB|KLK10|SERPINF2|LIF|PPP4R2|C5AR2|C5AR1|SOX17|ADAMTS4|PRPF39|NAPSA|CERS3|ADAMTS3|TRUB1|GPR183|ARHGEF2|APBB1|ZFP2|PIK3CG|STAP1|CXCR3|PTP4A3|DLGAP5|PPP1R16B|HBS1L|IRX1|NFE2|NPR1|IGF1R|PCSK1|LIPE|KLF1|WNK3|IFNE|CTSC|FLI1|CHM|RAMP3|CDO1|SPINK7|CTSZ|NR2C1|HAL|SLC25A27|NEUROG2|KITLG|SNAI1|GATA2|GATA1|HPSE|TBX2|APLF|SOCS1|DZIP3|POU2AF1|SAMD8|IRF8|MBIP|RNF180|TFPI2|CEP290|FOXA1|F2R|SE…	BP
macromolecule metabolic process	GO:0043170	237	4660	1.95E-07	3.99E-06	SERPINA12|TGM2|PDGFRB|KLK10|SERPINF2|LIF|PPP4R2|C5AR2|C5AR1|SOX17|ADAMTS4|PRPF39|NAPSA|ADAMTS3|TRUB1|GPR183|ARHGEF2|APBB1|ZFP2|PIK3CG|STAP1|CXCR3|PTP4A3|DLGAP5|PPP1R16B|HBS1L|IRX1|PYGM|NFE2|NPR1|IGF1R|PCSK1|LIPE|WNK3|IFNE|CTSC|FLI1|CHM|RAMP3|SPINK7|CTSZ|NR2C1|FASLG|SLC25A27|NEUROG2|KITLG|SNAI1|GATA2|GATA1|HPSE|TBX2|APLF|SOCS1|DZIP3|POU2AF1|SAMD8|IRF8|MBIP|RNF180|TFPI2|CEP290|FOXA1|F2R|PRSS27|BMT2…	BP
developmental process	GO:0032502	217	2532	4.46E-30	1.62E-27	CD74|LIF|TWIST2|MFGE8|PDGFRB|SERPINF2|IRX1|LRFN3|C5AR1|CCK|SLC30A1|CERS3|FMNL3|GPR183|ARHGEF2|FSTL3|FGR|STAP1|SRPX2|ARHGDIB|PPP1R16B|CDH5|TRPV2|CRISPLD2|PHOSPHO1|RSPO2|IFNE|FLI1|HOXD1|KCNAB2|HOMER1|STK3|RBP4|TMEM176B|KITLG|SNAI1|GATA2|GATA1|SNAP25|SOCS1|IRF8|NEUROG2|GPR4|MCRIP1|FOXA1|NTN1|CD3D|CFTR|CCL2|BATF|LMO3|EPGN|SMPD3|RASGRP4|C1QC|GAB3|NDNF|ITGA11|TRIB2|IL1A|RGS19|SERPINE1|CCBE1|APOE|GSX2|T…	BP
cellular macromolecule metabolic process	GO:0044260	202	4031	5.25E-06	7.77E-05	SERPINA12|TGM2|PDGFRB|SERPINF2|LIF|PPP4R2|C5AR2|C5AR1|SOX17|CXCR3|LHX6|GPR183|ARHGEF2|APBB1|ZFP2|PIK3CG|STAP1|PTP4A3|DLGAP5|PPP1R16B|HBS1L|IRX1|PYGM|NFE2|NPR1|IGF1R|LIPE|WNK3|IFNE|CTSC|FLI1|CHM|RAMP3|SPINK7|CTSZ|NR2C1|FASLG|SLC25A27|NEUROG2|KITLG|SNAI1|GATA2|GATA1|HPSE|TBX2|APLF|SOCS1|DZIP3|POU2AF1|IRF8|RNF180|TFPI2|CEP290|FOXA1|F2R|BMT2|CD3D|CD3E|CAVIN3|BATF|EPGN|CCL5|ALG6|NDNF|NFKBIZ|TRIB2|TRIB…	BP
localization	GO:0051179	201	2779	1.72E-19	2.40E-17	LIF|PIBF1|SYTL3|SYTL2|TGFB1|C5AR2|LAPTM5|C5AR1|CCK|PRAM1|SLC30A1|DEPDC1B|SLC35G1|MGARP|SLC28A3|ARHGEF2|FGR|PIK3CG|STAP1|PTP4A3|TRPV5|HRH2|TRPV6|TRPV2|DYSF|SNAP25|WNK3|CHM|RAMP3|KCNAB2|HOMER1|KCNN4|KCNN3|SLC25A27|SLC15A3|KITLG|SNAI1|SLC17A9|AKAP5|SLC41A2|CXCL5|SLC2A3|CEP290|F2R|COLEC12|GRM2|NTN1|CCR4|SLC19A3|CD3G|HHIPL1|ITGA9|STAR|ADCYAP1|ATP2A3|NDNF|ITGA11|SFXN3|SLC29A1|TRIB3|SERPINE1|MC4R|CCBE1|…	BP
anatomical structure development	GO:0048856	200	2308	3.80E-28	9.84E-26	CD74|LIF|MFGE8|PDGFRB|SERPINF2|IRX1|LRFN3|C5AR1|CCK|SLC30A1|CERS3|FMNL3|GPR183|ARHGEF2|FSTL3|FGR|STAP1|SRPX2|ARHGDIB|PPP1R16B|CDH5|TRPV2|CRISPLD2|PHOSPHO1|RSPO2|IFNE|HOXD1|KCNAB2|HOMER1|STK3|RBP4|TMEM176B|KITLG|SNAI1|GATA2|GATA1|SNAP25|IRF8|NEUROG2|GPR4|MCRIP1|FOXA1|NTN1|CD3D|CFTR|CCL2|BATF|EPGN|SMPD3|C1QC|GAB3|NDNF|IL1A|RGS19|SERPINE1|CCBE1|APOE|GSX2|THBS4|DGAT2|THBS2|SOX17|CYP26B1|VIL1|OSM|JAK3…	BP
positive regulation of biological process	GO:0048518	196	2476	3.99E-23	7.73E-21	SERPINA12|LIF|PIBF1|MGARP|PDGFRB|EVA1B|C5AR2|C5AR1|RASAL3|DEPDC1B|GSN|LMCD1|ADAMTS3|SLC17A9|RSPO2|GPR183|ARHGEF2|APBB1|FGR|PIK3CG|STAP1|GAL|SRPX2|HRH2|PPP1R16B|TRPV2|FAM131B|TNFRSF6B|SNAP25|WNK3|IFNE|SEMA3C|RAMP3|HOMER1|STK3|RBP4|TGFB1I1|KITLG|SNAI1|GATA2|GATA1|NFE2|CXCL5|SCARF1|IRF8|ARPC1B|GRB14|CEP290|FOXA1|F2R|PLTP|CCL19|CD3D|CD3E|CAVIN3|TNFSF12|OSGIN1|APBB1IP|ADCYAP1|RASGRP4|CCL5|NDNF|RNF180|…	BP
multicellular organism development	GO:0007275	184	2070	5.31E-27	1.25E-24	CD74|LIF|MFGE8|PDGFRB|SERPINF2|IRX1|LRFN3|C5AR1|CCK|SLC30A1|CERS3|GPR183|ARHGEF2|FSTL3|STAP1|SRPX2|ARHGDIB|PPP1R16B|CDH5|TRPV2|PHOSPHO1|RSPO2|IFNE|HOXD1|KCNAB2|HOMER1|STK3|RBP4|TMEM176B|KITLG|SNAI1|GATA2|GATA1|SNAP25|IRF8|NEUROG2|GPR4|MCRIP1|FOXA1|NTN1|CD3D|CD3E|CCL2|BATF|EPGN|SMPD3|C1QC|GAB3|NDNF|IL1A|RGS19|SERPINE1|CCBE1|APOE|GSX2|THBS4|DGAT2|THBS2|SOX17|CYP26B1|OSM|JAK3|CRMP1|TGFB1I1|SDF2L1|CD…	BP
regulation of metabolic process	GO:0019222	179	2964	1.04E-10	4.06E-09	SERPINA12|LIF|PIBF1|PDGFRB|EVA1B|SERPINF2|PPP4R2|C5AR2|MFAP4|CD40LG|CXCR3|LHX6|GPR183|ARHGEF2|APBB1|ZFP2|PIK3CG|STAP1|SRPX2|PPP1R16B|HBS1L|IRX1|DRD5|FAM131B|WNK3|IFNE|FLI1|HOXD1|RAMP3|SPINK7|NR2C1|FASLG|NEUROG2|KITLG|SNAI1|GATA2|GATA1|TBX2|SOCS1|POU2AF1|SAMD8|IRF8|RNF180|TFPI2|CEP290|FOXA1|F2R|C5AR1|CCL19|CD3D|CD3E|CAVIN3|TNFSF12|STAR|CCL5|NFKBIZ|TRIB2|TRIB3|SAMSN1|SERPINE1|ADORA2B|APOE|TIRAP|GSX…	BP
organonitrogen compound metabolic process	GO:1901564	179	3357	5.56E-07	1.01E-05	SERPINA12|TGM2|PDGFRB|KLK10|SERPINF2|LIF|C5AR2|C5AR1|SOX17|ADAMTS4|NAPSA|CERS3|ADAMTS3|GPR183|ARHGEF2|B3GNT9|FGR|PIK3CG|STAP1|PTP4A3|DLGAP5|PPP1R16B|HBS1L|NPR1|IGF1R|PCSK1|HAL|WNK3|IFNE|CTSC|CHM|CDO1|SPINK7|CTSZ|GALNT15|FASLG|SLC25A27|KITLG|GATA2|GATA1|HPSE|SOCS1|DZIP3|RNF180|TFPI2|F2R|PRSS27|PRSS23|CD3E|CAVIN3|TNFSF12|PDXK|EPGN|SMPD3|BBOX1|ALG6|MMP19|NDNF|HDC|TRIB2|TRIB3|SAMSN1|SERPINE1|ADORA2B|…	BP
system development	GO:0048731	172	1849	3.13E-27	7.73E-25	CD74|LIF|MFGE8|SERPINF2|IRX1|LRFN3|C5AR1|CCK|CERS3|GPR183|ARHGEF2|FSTL3|STAP1|SRPX2|HRH2|PPP1R16B|CDH5|TRPV2|PHOSPHO1|RSPO2|IFNE|HOXD1|KCNAB2|HOMER1|STK3|RBP4|TMEM176B|KITLG|SNAI1|GATA2|GATA1|SNAP25|IRF8|NEUROG2|GPR4|MCRIP1|FOXA1|NTN1|CD3D|CD3E|CCL2|BATF|EPGN|SMPD3|C1QC|GAB3|NDNF|IL1A|SERPINE1|CCBE1|APOE|GSX2|THBS4|DGAT2|THBS2|SOX17|CYP26B1|OSM|JAK3|CRMP1|TGFB1I1|CD79A|ANGPT4|TOP2A|TGFB1|DPYSL3|E…	BP
regulation of macromolecule metabolic process	GO:0060255	165	2730	6.21E-10	2.16E-08	SERPINA12|LIF|PDGFRB|SERPINF2|PPP4R2|C5AR2|C5AR1|CXCR3|LHX6|GPR183|ARHGEF2|APBB1|ZFP2|PIK3CG|STAP1|PPP1R16B|HBS1L|IRX1|IGF1R|WNK3|IFNE|FLI1|HOXD1|RAMP3|SPINK7|NR2C1|FASLG|NEUROG2|KITLG|SNAI1|GATA2|GATA1|TBX2|SOCS1|POU2AF1|KCNIP3|IRF8|RNF180|TFPI2|CEP290|FOXA1|F2R|CCL19|CD3D|CD3E|CAVIN3|TNFSF12|EPGN|CCL5|NFKBIZ|TRIB2|TRIB3|SAMSN1|SERPINE1|APOD|TIRAP|GSX2|CTH|MZB1|SOX17|CYP26B1|VIL1|OSM|NFE2|TGFB1I…	BP
regulation of primary metabolic process	GO:0080090	163	2681	5.37E-10	1.89E-08	SERPINA12|LIF|PIBF1|PDGFRB|SERPINF2|PPP4R2|C5AR2|C5AR1|CXCR3|LHX6|GPR183|ARHGEF2|APBB1|ZFP2|PIK3CG|STAP1|PPP1R16B|HBS1L|IRX1|IGF1R|WNK3|IFNE|FLI1|HOXD1|RAMP3|SPINK7|NR2C1|FASLG|NEUROG2|KITLG|SNAI1|GATA2|GATA1|TBX2|SOCS1|POU2AF1|KCNIP3|IRF8|RNF180|TFPI2|CEP290|FOXA1|F2R|CCL19|CD3D|CD3E|CAVIN3|TNFSF12|STAR|CCL5|NFKBIZ|TRIB2|IL1A|SAMSN1|SERPINE1|ADORA2B|APOE|TIRAP|GSX2|CTH|THBS4|SOX17|VIL1|OSM|NFE2|…	BP
regulation of response to stimulus	GO:0048583	160	1600	2.13E-28	5.78E-26	SERPINA12|LIF|PDGFRB|SERPINF2|PPP4R2|C5AR2|C5AR1|RASAL3|DEPDC1B|LMCD1|ADAMTS3|GPR183|ARHGEF2|FSTL3|FGR|PIK3CG|STAP1|GAL|PTP4A3|ARHGDIB|PPP1R16B|FAM131B|ARHGEF15|IFNE|RAMP3|STK3|FASLG|SOCS1|KITLG|SNAI1|GATA2|GATA1|RSPO2|CXCL5|GRB14|FOXA1|F2R|COLEC12|CCL19|CD3E|CAVIN3|TNFSF12|EPGN|TNFAIP8L2|RASGRP4|CCL5|TRIB2|TRIB3|UNC93B1|SAMSN1|RGS19|CXCR3|SERPINE1|LY86|ADORA2B|TIRAP|GSX2|CTH|THBS4|SOX17|CYP26B1|…	BP
regulation of nitrogen compound metabolic process	GO:0051171	160	2624	6.57E-10	2.27E-08	SERPINA12|LIF|PDGFRB|SERPINF2|PPP4R2|C5AR2|C5AR1|CXCR3|LHX6|GPR183|ARHGEF2|APBB1|ZFP2|PIK3CG|STAP1|PPP1R16B|HBS1L|IRX1|IGF1R|WNK3|IFNE|FLI1|HOXD1|RAMP3|SPINK7|NR2C1|FASLG|NEUROG2|KITLG|SNAI1|GATA2|GATA1|TBX2|SOCS1|POU2AF1|KCNIP3|IRF8|RNF180|TFPI2|CEP290|FOXA1|F2R|CCL19|CD3D|CD3E|CAVIN3|TNFSF12|EPGN|CCL5|NFKBIZ|TRIB2|TRIB3|SAMSN1|SERPINE1|ADORA2B|TIRAP|GSX2|CTH|THBS4|SOX17|VIL1|OSM|NFE2|TGFB1I1|SA…	BP
biosynthetic process	GO:0009058	156	3000	1.26E-05	0.00016651	PCK2|SERPINA12|PTGS1|PIBF1|SERPINF2|LIF|C5AR1|MIXL1|CXCR3|CERS3|ADAMTS3|ARHGEF2|APBB1|ZFP2|PIK3CG|HBS1L|IRX1|NPR1|LIPE|KLF1|ALOX5|FLI1|HOXD1|RAMP3|CDO1|NR2C1|RBP4|SLC25A27|NEUROG2|KITLG|SNAI1|GATA2|GATA1|TBX2|POU2AF1|KCNIP3|IRF8|CEP290|FOXA1|F2R|PLTP|CD3D|CD3E|CH25H|CCL2|BATF|PDXK|STAR|BBOX1|ALG6|NFKBIZ|HDC|TRIB2|TRIB3|ADORA2B|APOE|TIRAP|GSX2|MZB1|DGAT2|SOX17|OSM|NFE2|TGFB1I1|SDF2L1|SAMD8|ORC4|ZN…	BP
protein metabolic process	GO:0019538	155	2881	2.29E-06	3.69E-05	SERPINA12|TGM2|PDGFRB|KLK10|SERPINF2|LIF|C5AR2|C5AR1|SOX17|ADAMTS4|NAPSA|ADAMTS3|GPR183|ARHGEF2|B3GNT9|FGR|PIK3CG|STAP1|PTP4A3|DLGAP5|PPP1R16B|HBS1L|NPR1|IGF1R|PCSK1|WNK3|IFNE|CTSC|CHM|SPINK7|CTSZ|STK3|FASLG|SLC25A27|KITLG|GATA2|GATA1|HPSE|SOCS1|DZIP3|RNF180|TFPI2|F2R|PRSS27|PRSS23|CD3E|CAVIN3|TNFSF12|MMP17|EPGN|CCL5|ALG6|MMP19|NDNF|TRIB2|TRIB3|SAMSN1|SERPINE1|APOD|APOE|KBTBD3|TIRAP|CTH|THBS4|KBT…	BP
organic substance biosynthetic process	GO:1901576	153	2944	1.59E-05	0.000205941	PCK2|SERPINA12|PTGS1|PIBF1|SERPINF2|LIF|C5AR1|MIXL1|CXCR3|CERS3|LHX6|ARHGEF2|APBB1|ZFP2|PIK3CG|HBS1L|IRX1|NPR1|LIPE|KLF1|ALOX5|FLI1|HOXD1|RAMP3|CDO1|NR2C1|RBP4|SLC25A27|NEUROG2|KITLG|SNAI1|GATA2|GATA1|TBX2|POU2AF1|KCNIP3|IRF8|CEP290|FOXA1|F2R|PLTP|CD3D|CD3E|CH25H|CCL2|BATF|PDXK|STAR|BBOX1|ALG6|NFKBIZ|HDC|TRIB2|TRIB3|ADORA2B|APOE|TIRAP|GSX2|MZB1|DGAT2|SOX17|OSM|NFE2|TGFB1I1|SDF2L1|SAMD8|ORC4|ZNF51…	BP
establishment of localization	GO:0051234	152	2240	1.25E-12	6.72E-11	LIF|PIBF1|SYTL3|SYTL2|TGFB1|C5AR2|LAPTM5|PRAM1|SLC30A1|SLC35G1|MGARP|SLC28A3|ARHGEF2|FGR|PIK3CG|STAP1|TRPV5|HRH2|TRPV6|TRPV2|DYSF|SNAP25|WNK3|CHM|RAMP3|KCNAB2|HOMER1|KCNN4|KCNN3|SLC25A27|SLC15A3|SLC17A9|AKAP5|SLC41A2|SOCS1|SLC2A3|CEP290|F2R|COLEC12|GRM2|SLC19A3|CD3G|HHIPL1|STAR|SMPD3|ATP2A3|SFXN3|SLC29A1|TRIB3|SERPINE1|MC4R|ADORA2B|APOE|SLC9A3|VIL1|OSM|PLTP|KCNIP3|KCNIP1|ORAI2|RPH3AL|FCER1G|CNGA3…	BP
transport	GO:0006810	149	2183	1.43E-12	7.61E-11	LIF|SYTL3|SYTL2|TGFB1|C5AR2|LAPTM5|PRAM1|SLC30A1|SLC35G1|MGARP|SLC28A3|CCL5|FGR|PIK3CG|STAP1|TRPV5|HRH2|TRPV6|TRPV2|DYSF|SNAP25|WNK3|CHM|RAMP3|KCNAB2|HOMER1|KCNN4|KCNN3|SLC25A27|SLC15A3|SLC17A9|AKAP5|SLC41A2|SOCS1|SLC2A3|CEP290|F2R|COLEC12|GRM2|SLC19A3|CD3G|HHIPL1|STAR|SMPD3|ATP2A3|SFXN3|SLC29A1|TRIB3|SERPINE1|MC4R|ADORA2B|APOE|SLC9A3|VIL1|OSM|PLTP|KCNIP3|KCNIP1|ORAI2|RPH3AL|FCER1G|CNGA3|BLK|PAX8…	BP
cellular biosynthetic process	GO:0044249	146	2890	9.37E-05	0.000967421	SERPINA12|PTGS1|PIBF1|SERPINF2|LIF|C5AR1|MIXL1|CXCR3|CERS3|LHX6|ARHGEF2|APBB1|ZFP2|PIK3CG|HBS1L|IRX1|NPR1|LIPE|KLF1|ALOX5|FLI1|HOXD1|RAMP3|CDO1|NR2C1|FASLG|SLC25A27|NEUROG2|KITLG|SNAI1|GATA2|GATA1|TBX2|POU2AF1|KCNIP3|IRF8|CEP290|FOXA1|F2R|PLTP|CD3D|CD3E|CH25H|BATF|PDXK|BBOX1|ALG6|NFKBIZ|HDC|TRIB2|TRIB3|ADORA2B|TIRAP|GSX2|DGAT2|SOX17|OSM|NFE2|TGFB1I1|SDF2L1|SAMD8|ORC4|ZNF514|TOP2A|ZNF182|EFEMP1|PT…	BP
response to chemical	GO:0042221	142	1827	4.38E-16	4.10E-14	SERPINA12|PTGS1|MGARP|CDO1|C5AR2|C5AR1|CCK|SLC30A1|ADAMTS3|GPR180|ARHGEF2|FSTL3|PIK3CG|STAP1|PTP4A3|IL36G|SOD3|RAB11FIP2|IFNE|YTHDC2|RAMP3|GPR37L1|HOMER1|NR2C1|RBP4|CXCL5|GATA1|SOCS1|FOXA1|F2R|COLEC12|CCL19|HCRTR1|SLC19A3|CCL2|ITGA9|IL21R|CCL5|NDNF|TRIB3|RGS19|SERPINE1|MC4R|LY86|APOD|TIRAP|GNAI2|THBS4|DGAT2|CYP26B1|VIL1|OSM|JAK3|CRMP1|TGFB1I1|SDF2L1|KCNJ8|IGF2|RASL11B|OXT|IGFBP2|IGFBP5|PTGES|PAX8…	BP
negative regulation of biological process	GO:0048519	142	2144	3.93E-11	1.67E-09	SERPINA12|LIF|PIBF1|SERPINF2|C5AR2|VSTM2L|RASAL3|SLC30A1|GSN|CXCR3|ARHGEF2|FSTL3|PIK3CG|STAP1|ARHGDIB|PPP1R16B|DRD5|IGF1R|ARHGEF15|WNK3|RAMP3|SPINK7|STK3|FASLG|TMEM176B|KITLG|SNAI1|GATA2|GATA1|RSPO2|SOCS1|GPR4|C1QC|TFPI2|FOXA1|F2R|NTN1|CD3E|CAVIN3|LMO3|TNFAIP8L2|CCL5|NDNF|TRIB2|TRIB3|SAMSN1|TWIST2|DPYSL3|ADORA2B|APOE|TIRAP|THBS4|THBS2|SOX17|CYP26B1|VIL1|OSM|TGFB1I1|TOP2A|RASL11B|EFEMP1|PTGIS|BLK|…	BP
cellular component organization or biogenesis	GO:0071840	139	2743	0.000123388	0.001222844	LIF|PIBF1|SYTL3|SYTL2|EVA1B|LRFN3|MFAP4|CCK|FBLN5|GSN|PRPF39|NES|MGARP|MBIP|FMNL3|ARHGEF2|FGR|STAP1|SRPX2|TRPV5|ARHGDIB|PPP1R16B|HBS1L|TRPV2|CRISPLD2|FAM131B|ARHGEF15|DYSF|AQP8|KRT25|SNAI1|GATA2|GATA1|SNAP25|SCARF1|ARPC1B|TUBB4A|CEP290|FOXA1|F2R|PLTP|EMP3|CAVIN3|EPGN|CCL5|DES|NDNF|GPBAR1|SERPINE1|APOD|APOE|MZB1|SOX17|CYP26B1|VIL1|OSM|CRMP1|SDF2L1|SAMD8|TOP2A|IGF2|DPYSL3|RPH3AL|IGFBP2|MAP1S|IGFBP4…	BP
cellular component organization	GO:0016043	136	2625	5.74E-05	0.000638458	LIF|PIBF1|SYTL3|SYTL2|EVA1B|LRFN3|MFAP4|CCK|FBLN5|GSN|PRPF39|NES|MGARP|MBIP|FMNL3|ARHGEF2|FGR|STAP1|SRPX2|TRPV5|ARHGDIB|PPP1R16B|HBS1L|TRPV2|CRISPLD2|FAM131B|ARHGEF15|DYSF|AQP8|KRT25|SNAI1|GATA2|GATA1|SNAP25|SCARF1|ARPC1B|TUBB4A|CEP290|FOXA1|F2R|PLTP|EMP3|CAVIN3|EPGN|CCL5|DES|NDNF|GPBAR1|SERPINE1|APOD|APOE|MZB1|SOX17|CYP26B1|VIL1|OSM|CRMP1|TOP2A|IGF2|DPYSL3|RPH3AL|IGFBP2|MAP1S|IGFBP4|IGFBP5|TMEM6…	BP
cell surface receptor signaling pathway	GO:0007166	136	1177	1.32E-29	4.46E-27	TSPAN18|SERPINA12|LIF|TSPAN11|CD37|C5AR1|DEPDC1B|CXCR3|ADAMTS3|FSTL3|FGR|STAP1|PTP4A3|VIPR2|IL36G|CXCR6|NPR1|IGF1R|TNFRSF6B|GPR37L1|IFNE|STK3|FASLG|TSPAN4|CXCL5|KITLG|SNAI1|GATA2|GATA1|RSPO2|SOCS1|FOXA1|F2R|ADGRG5|ADGRG3|WNT2|CD3D|CD3E|CD3G|CCL2|TNFSF12|EPGN|CCL5|ITGA11|RGS19|SERPINE1|LY86|CCBE1|GSX2|SOX17|VIL1|OSM|JAK3|TGFB1I1|FLT1|GRM2|IGF2|RASL11B|EFEMP1|IGFBP2|IGFBP4|IGFBP5|EPOR|TNFRSF1B|NOG|…	BP
regulation of biological quality	GO:0065008	132	1561	1.18E-17	1.23E-15	PTGS1|SYTL3|SERPINF2|LIF|UTS2R|SLC30A1|GSN|CYP26B1|SLC35G1|NAPSA|POC1B|FMNL3|ADRA2A|FGR|PTP4A3|HRH2|TRPV2|KLF1|WNK3|CCR10|AQP8|HCLS1|STK3|RBP4|KITLG|GATA2|GATA1|SNAP25|CXCL5|ARPC1B|RNF180|TFPI2|FOXA1|F2R|NTN1|CCR4|QRFP|CFTR|CCL2|STAR|ATP2A3|HDC|SFXN3|EXOC3L1|SERPINE1|MC4R|ADORA2B|HOMER1|SLC9A3|GLDC|DGAT2|SOX17|ITPKA|VIL1|OSM|JAK3|CNGA3|BLK|IGFBP5|CHDH|PAX8|RPS6KA2|TNFRSF1B|RBM24|TIRAP|STK39|VWF|S…	BP
immune system process	GO:0002376	129	1017	1.34E-31	5.61E-29	CD74|LIF|PIBF1|PLA2G2F|C5AR2|C5AR1|RASAL3|CXCR3|GPR183|FSTL3|FGR|STAP1|HRH2|FAM131B|IFNE|KCNAB2|STK3|FASLG|TMEM176B|SOCS1|KITLG|GATA2|GATA1|CXCL5|C1QC|COLEC12|CLDN7|CD3D|CD3E|CCL2|TNFSF12|APBB1IP|TNFAIP8L2|CCL5|GAB3|UNC93B1|SAMSN1|SERPINE1|ADORA2B|TIRAP|THBS4|CYP26B1|OSM|JAK3|FLT1|TOP2A|IGF2|FCN1|IGFBP2|BLK|TNFRSF1B|HLX|IRF8|CD14|NRROS|BATF2|BTK|KRT75|IL7R|CD40LG|ITGA9|MYO1G|SH2D1A|CD4|CCR2|CCR4|…	BP
regulation of signaling	GO:0023051	126	1326	1.27E-20	1.91E-18	SERPINA12|LIF|PDGFRB|SERPINF2|C5AR2|C5AR1|RASAL3|DEPDC1B|LMCD1|ADAMTS3|GPR183|ARHGEF2|FSTL3|FGR|PIK3CG|STAP1|CXCR3|PTP4A3|ARHGDIB|PPP1R16B|IGF1R|ARHGEF15|RSPO2|IFNE|RAMP3|STK3|RBP4|KITLG|SNAI1|GATA2|GATA1|SNAP25|SOCS1|GRB14|FOXA1|F2R|WNT2|CD3E|CAVIN3|TNFSF12|EPGN|RASGRP4|CCL5|TRIB2|TRIB3|SERPINE1|LY86|APOD|TIRAP|GSX2|CTH|SOX17|ITPKA|OSM|TGFB1I1|SDF2L1|GRM2|IGF2|RASL11B|IGFBP2|IGFBP4|IGFBP5|PAX8|T…	BP
regulation of multicellular organismal process	GO:0051239	126	1152	1.84E-25	4.01E-23	LIF|PIBF1|C5AR2|C5AR1|CXCR3|ARHGEF2|FSTL3|FGR|STAP1|SRPX2|ARHGDIB|PPP1R16B|TRPV2|ARHGEF15|RSPO2|WNK3|STK3|FASLG|TMEM176B|CXCL5|KITLG|SNAI1|GATA2|GATA1|SNAP25|SOCS1|GPR4|MCRIP1|FOXA1|F2R|NTN1|HCRTR1|CD3E|CCL2|WNT2B|C1QC|NDNF|TRIB2|TWIST2|MC4R|ADORA2B|APOE|TIRAP|GSX2|THBS4|THBS2|SOX17|CYP26B1|VIL1|HRH2|TGFB1I1|DPYSL3|EFEMP1|PTGIS|IGFBP5|PAX8|HLX|NOG|CD14|GPR171|STK39|BTK|CD74|IL7R|CD40LG|ADRA2A|TBX…	BP
regulation of cell communication	GO:0010646	126	1321	9.48E-21	1.47E-18	SERPINA12|LIF|PDGFRB|SERPINF2|C5AR2|C5AR1|RASAL3|DEPDC1B|LMCD1|ADAMTS3|GPR183|ARHGEF2|FSTL3|FGR|PIK3CG|STAP1|CXCR3|PTP4A3|ARHGDIB|PPP1R16B|IGF1R|ARHGEF15|RSPO2|IFNE|RAMP3|STK3|RBP4|KITLG|SNAI1|GATA2|GATA1|SNAP25|SOCS1|GRB14|FOXA1|F2R|WNT2|CD3E|CAVIN3|TNFSF12|EPGN|RASGRP4|CCL5|TRIB2|TRIB3|SERPINE1|LY86|APOD|TIRAP|GSX2|CTH|SOX17|ITPKA|OSM|TGFB1I1|SDF2L1|GRM2|IGF2|RASL11B|IGFBP2|IGFBP4|IGFBP5|PAX8|T…	BP
negative regulation of cellular process	GO:0048523	126	1929	1.28E-09	4.19E-08	SERPINA12|LIF|PIBF1|SERPINF2|C5AR2|VSTM2L|RASAL3|GSN|CXCR3|ARHGEF2|FSTL3|PIK3CG|STAP1|ARHGDIB|PPP1R16B|DRD5|IGF1R|ARHGEF15|WNK3|RAMP3|SPINK7|STK3|FASLG|TMEM176B|KITLG|SNAI1|GATA2|GATA1|SOCS1|C1QC|TFPI2|FOXA1|F2R|NTN1|CD3E|CAVIN3|LMO3|TNFAIP8L2|CCL5|NDNF|TRIB2|TRIB3|SAMSN1|SERPINE1|DPYSL3|APOD|APOE|TIRAP|SOX17|CYP26B1|VIL1|OSM|TGFB1I1|TOP2A|RASL11B|EFEMP1|PTGIS|BLK|IGFBP5|PTGES|PAX8|TMEM67|RPS6KA2…	BP
response to stress	GO:0006950	120	1548	1.31E-13	8.87E-12	PTGS1|MGARP|EVA1B|PPP4R2|C5AR2|C5AR1|CXCR3|APBB1|FGR|STAP1|TRPV2|IGF1R|SOD3|GPR37L1|IFNE|STK3|CXCL5|SNAI1|GATA1|SOCS1|IRF8|GPR4|TFPI2|F2R|COLEC12|TOP2A|CCL2|BATF|TNFAIP8L2|CCL5|NDNF|NFKBIZ|TRIB3|UNC93B1|SERPINE1|ADORA2B|APOE|TIRAP|THBS4|CYP26B1|VIL1|OSM|JAK3|SDF2L1|CLDN7|FCN1|DPYSL3|CXCR6|BLK|APLF|TMEM67|TNFRSF1B|TNFAIP6|CD14|NRROS|BATF2|STK39|VWF|BTK|CD74|CD40LG|SH2D1A|ADRA2A|TBX2|CCR2|SERPING1|…	BP
response to organic substance	GO:0010033	117	1102	1.08E-22	1.96E-20	SERPINA12|MGARP|C5AR1|ADAMTS3|GPR180|ARHGEF2|FSTL3|PIK3CG|STAP1|PTP4A3|IL36G|RAB11FIP2|CCR10|RAMP3|HOMER1|NR2C1|RBP4|CXCL5|GATA1|SOCS1|FOXA1|F2R|COLEC12|CCL19|HCRTR1|CFTR|CCL2|IL21R|CCL5|TRIB3|RGS19|SERPINE1|MC4R|LY86|TIRAP|GNAI2|THBS4|DGAT2|CYP26B1|VIL1|OSM|JAK3|TGFB1I1|SDF2L1|KCNJ8|IGF2|RASL11B|IGFBP2|IGFBP5|PTGES|PAX8|EPOR|RPS6KA2|TNFRSF1B|NOG|CD14|CD74|PDGFRB|NR2F1|TMEM67|CCR2|CCR4|CCR7|IL1A|…	BP
regulation of signal transduction	GO:0009966	116	1210	2.69E-19	3.40E-17	SERPINA12|LIF|PDGFRB|SERPINF2|C5AR2|C5AR1|RASAL3|DEPDC1B|LMCD1|ADAMTS3|GPR183|ARHGEF2|FSTL3|FGR|PIK3CG|STAP1|CXCR3|PTP4A3|ARHGDIB|PPP1R16B|IGF1R|ARHGEF15|IFNE|RAMP3|STK3|FASLG|KITLG|SNAI1|GATA2|GATA1|RSPO2|SOCS1|GRB14|FOXA1|F2R|WNT2|CD3E|CAVIN3|TNFSF12|EPGN|RASGRP4|CCL5|TRIB2|TRIB3|SERPINE1|LY86|APOD|TIRAP|GSX2|CTH|SOX17|CYP26B1|OSM|TGFB1I1|SDF2L1|IGF2|RASL11B|IGFBP2|IGFBP4|IGFBP5|TNFRSF1B|VAV1|N…	BP
regulation of molecular function	GO:0065009	116	1511	6.34E-13	3.74E-11	LIF|PDGFRB|PPP4R2|CCK|CD40LG|RASAL3|SLC30A1|ARHGEF2|FGR|PIK3CG|STAP1|ARHGAP25|PPP1R16B|IL36G|IGF1R|ARHGEF15|WNK3|IFNE|CHM|KCNAB2|HOMER1|STK3|FASLG|CXCL5|KITLG|GATA1|SOCS1|RNF180|TFPI2|FOXA1|F2R|KCNIP1|CCL19|QRFP|CFTR|CCL2|EPGN|RASGRP4|CCL5|TRIB2|TRIB3|SERPINE1|ADORA2B|APOE|TIRAP|THBS4|VIL1|OSM|KCNIP3|GRM2|IGF2|OXT|PMCH|VAV1|NOG|STK39|SERPINA12|RASGRP2|RASIP1|NCF4|SERPING1|ADCYAP1|IL1A|CTH|NES|FLT…	BP
cellular response to chemical stimulus	GO:0070887	112	1104	2.39E-20	3.51E-18	SERPINA12|PTGS1|MGARP|CDO1|C5AR2|C5AR1|ADAMTS3|ARHGEF2|FSTL3|PIK3CG|STAP1|PTP4A3|IL36G|SOD3|GPR37L1|CCR10|RAMP3|NR2C1|CXCL5|GATA1|SOCS1|RAB11FIP2|FOXA1|COLEC12|CCL19|HCRTR1|CFTR|CCL2|ITGA9|LMO3|CCL5|NDNF|TRIB3|RGS19|SERPINE1|LY86|GNAI2|THBS4|DGAT2|CYP26B1|VIL1|OSM|JAK3|TGFB1I1|SDF2L1|IGF2|RASL11B|IGFBP5|PTGES|PAX8|EPOR|RPS6KA2|TNFRSF1B|NOG|CD14|CD74|PDGFRB|NR2F1|CCR2|CCR4|CCR7|IL1A|DNAAF4|FLT1|FC…	BP
positive regulation of response to stimulus	GO:0048584	106	867	7.30E-25	1.47E-22	SERPINA12|LIF|PDGFRB|C5AR2|C5AR1|KITLG|LMCD1|ADAMTS3|GPR183|FGR|PIK3CG|STAP1|GAL|IGF1R|STK3|FASLG|DEPDC1B|RSPO2|CXCL5|GRB14|FOXA1|F2R|COLEC12|CCL19|CD3E|CAVIN3|TNFSF12|EPGN|RASGRP4|CCL5|UNC93B1|CXCR3|SERPINE1|LY86|ADORA2B|TIRAP|GSX2|THBS4|OSM|TGFB1I1|FLT1|IGF2|FCN1|IGFBP4|IGFBP5|TNFRSF1B|HLX|CD14|CD74|CCL2|CD40LG|BLK|MYO1G|SH2D1A|CCR2|ADCYAP1|CCR7|IL1A|CTH|CD79A|FCER1G|FCER1A|CSF1R|C3|FGF16|CCBE1…	BP
organic cyclic compound biosynthetic process	GO:1901362	105	2019	0.000372959	0.003078326	LIF|SERPINF2|C5AR1|CXCR3|LHX6|ARHGEF2|FSTL3|ZFP2|IRX1|NPR1|LIPE|KLF1|FLI1|HOXD1|RAMP3|NR2C1|FASLG|NEUROG2|SNAI1|GATA2|GATA1|TBX2|POU2AF1|CEP290|FOXA1|F2R|PLTP|CD3D|BATF|PDXK|STAR|NFKBIZ|HDC|TRIB3|ADORA2B|APOE|TIRAP|GSX2|SOX17|OSM|NFE2|TGFB1I1|KCNIP3|ZNF514|TOP2A|ZNF182|EFEMP1|OSR2|SPDEF|PAX8|HLX|NOG|BATF2|CD40LG|APBB1|ZNF831|ADCYAP1|IL1A|CTH|IKZF3|STAT4|CIITA|NR2F1|NR2F2|SRD5A2|PDCD4|ATOH8|NDN|RX…	BP
macromolecule modification	GO:0043412	104	1959	0.000197836	0.001784799	TGM2|PDGFRB|LIF|C5AR2|C5AR1|MBIP|TRUB1|GPR183|ARHGEF2|B3GNT9|FGR|PIK3CG|STAP1|PTP4A3|DLGAP5|PPP1R16B|NPR1|IGF1R|WNK3|IFNE|CHM|STK3|KITLG|GATA2|GATA1|SOCS1|DZIP3|RNF180|F2R|BMT2|CD3E|CAVIN3|EPGN|CCL5|ALG6|NDNF|TRIB2|TRIB3|SAMSN1|KBTBD3|TIRAP|THBS4|KBTBD8|EFEMP1|OSM|JAK3|SDF2L1|IGF2|CDC25C|HERC4|IGFBP4|HCK|RPS6KA2|TNFRSF1B|NOG|STK39|TIE1|CLK4|BTK|CD74|CCL2|CD40LG|BLK|ADCYAP1|IL1A|CDKL2|CTH|FLT1|FCE…	BP
intracellular signal transduction	GO:0035556	104	1156	1.16E-15	1.02E-13	SERPINA12|LIF|PDGFRB|REM1|C5AR2|C5AR1|RASAL3|KITLG|LMCD1|GPR183|ARHGEF2|ADRA2A|FGR|PIK3CG|CXCR3|PPP1R16B|NPR1|IGF1R|ARHGEF15|WNK3|CHM|STK3|FASLG|DEPDC1B|SNAI1|F2R|CD3E|CAVIN3|BATF|EPGN|RASD2|RASD1|CCL5|NDNF|TRIB2|TRIB3|ADORA2B|TIRAP|OSM|JAK3|RASEF|IGF2|RASL11B|RHOH|IGFBP4|IGFBP5|RPS6KA2|TNFRSF1B|VAV1|STK39|BTK|CD74|RASGRP2|RXFP2|CD40LG|ADCYAP1|IL1A|CTH|FLT1|FCER1A|RASGRP4|CSF1R|DUSP9|SIPA1|RAB15|…	BP
response to external stimulus	GO:0009605	101	1007	4.17E-18	4.44E-16	C5AR2|C5AR1|CCK|LMCD1|GSDMD|FGR|STAP1|ZAP70|FAM131B|CCR10|CXCL5|SOCS1|IRF8|F2R|COLEC12|NTN1|CCL2|ITGA9|TNFAIP8L2|RASGRP4|CCL5|UNC93B1|SERPINE1|LY86|ADORA2B|TIRAP|THBS4|VIL1|JAK3|CRMP1|CLDN7|FCN1|OXT|CD40|BLK|TNFRSF1B|TNFAIP6|CD14|PDE6A|NRROS|BATF2|STK39|BTK|CD74|PDGFRB|BATF|SH2D1A|CCR2|SERPING1|CCR4|COTL1|CCR7|LHFPL5|FLT1|FCER1G|FCER1A|CSF1R|C3|FGF16|TBXA2R|GRID2|LTA|FES|SERPINF2|SEMA3C|CCL14|ITK…	BP
protein modification process	GO:0036211	101	1867	0.000128737	0.001255241	TGM2|PDGFRB|LIF|C5AR2|C5AR1|MBIP|GPR183|ARHGEF2|B3GNT9|FGR|PIK3CG|STAP1|PTP4A3|DLGAP5|PPP1R16B|NPR1|IGF1R|WNK3|IFNE|CHM|STK3|KITLG|GATA2|GATA1|SOCS1|DZIP3|RNF180|F2R|CD3E|CAVIN3|EPGN|CCL5|ALG6|NDNF|TRIB2|TRIB3|SAMSN1|KBTBD3|TIRAP|THBS4|KBTBD8|EFEMP1|OSM|JAK3|SDF2L1|IGF2|CDC25C|HERC4|IGFBP4|HCK|RPS6KA2|TNFRSF1B|NOG|STK39|TIE1|CLK4|BTK|CD74|CCL2|CD40LG|BLK|ADCYAP1|IL1A|CDKL2|CTH|FLT1|FCER1A|CSF1R|N…	BP
cellular protein modification process	GO:0006464	101	1867	0.000128737	0.001255241	TGM2|PDGFRB|LIF|C5AR2|C5AR1|MBIP|GPR183|ARHGEF2|B3GNT9|FGR|PIK3CG|STAP1|PTP4A3|DLGAP5|PPP1R16B|NPR1|IGF1R|WNK3|IFNE|CHM|STK3|KITLG|GATA2|GATA1|SOCS1|DZIP3|RNF180|F2R|CD3E|CAVIN3|EPGN|CCL5|ALG6|NDNF|TRIB2|TRIB3|SAMSN1|KBTBD3|TIRAP|THBS4|KBTBD8|EFEMP1|OSM|JAK3|SDF2L1|IGF2|CDC25C|HERC4|IGFBP4|HCK|RPS6KA2|TNFRSF1B|NOG|STK39|TIE1|CLK4|BTK|CD74|CCL2|CD40LG|BLK|ADCYAP1|IL1A|CDKL2|CTH|FLT1|FCER1A|CSF1R|N…	BP
cellular response to organic substance	GO:0071310	97	897	2.04E-19	2.75E-17	SERPINA12|MGARP|ADAMTS3|ARHGEF2|FSTL3|PIK3CG|STAP1|PTP4A3|IL36G|RAB11FIP2|CCR10|AQP8|NR2C1|CXCL5|GATA1|SOCS1|FOXA1|COLEC12|CCL19|HCRTR1|CFTR|CCL2|IL21R|CCL5|TRIB3|RGS19|SERPINE1|LY86|GNAI2|DGAT2|CYP26B1|VIL1|OSM|JAK3|TGFB1I1|SDF2L1|IGF2|RASL11B|IGFBP5|PTGES|PAX8|EPOR|RPS6KA2|TNFRSF1B|NOG|CD14|CD74|PDGFRB|NR2F1|CCR2|CCR4|CCR7|IL1A|DNAAF4|FLT1|STAT4|CSF1R|NR2F2|DPYSL3|TMEM204|FGF16|CCBE1|RXRG|DLL4|…	BP
regulation of localization	GO:0032879	94	1020	8.05E-15	6.62E-13	LIF|SYTL3|C5AR2|C5AR1|SLC30A1|FGR|PIK3CG|STAP1|SRPX2|TRPV2|WNK3|KCNAB2|RBP4|CXCL5|KITLG|SNAI1|SNAP25|SOCS1|CEP290|F2R|PLTP|CCL19|CCL2|ADCYAP1|CCL5|TRIB3|SERPINE1|APOD|APOE|GSX2|THBS4|VIL1|OSM|KCNIP3|KCNIP1|DPYSL3|BLK|IGFBP5|PAX8|NOG|STK39|CD74|PDGFRB|CCR2|CD2|CCR7|IL1A|CDKL2|KCNA3|FLT1|FCER1G|FCER1A|CSF1R|NR2F2|C3|CTNNA3|RAB15|FGF16|ATOH8|CLIC5|CCBE1|FERMT3|DLL4|FES|PRAM1|SEMA3C|SLC17A9|WNT3|NTN1…	BP
phosphorus metabolic process	GO:0006793	94	1525	2.04E-06	3.35E-05	LIF|PDGFRB|SERPINF2|C5AR2|C5AR1|GPR183|ARHGEF2|FGR|PIK3CG|STAP1|PTP4A3|DLGAP5|PPP1R16B|NPR1|IGF1R|WNK3|IFNE|STK3|KITLG|GATA1|SOCS1|F2R|CD3E|CAVIN3|PDXK|EPGN|SMPD3|CCL5|TRIB2|TRIB3|SAMSN1|ADORA2B|TIRAP|THBS4|DGAT2|ITPKA|CDC25C|OSM|JAK3|IGF2|EFEMP1|IGFBP4|HCK|RPS6KA2|TNFRSF1B|NOG|STK39|TIE1|CLK4|BTK|CD74|CCL2|CD40LG|BLK|ADCYAP1|IL1A|CDKL2|FLT1|PKLR|FCER1A|CSF1R|NR2F2|DUSP9|C3|TNFRSF6B|SRPX2|FES|PLA…	BP
phosphate-containing compound metabolic process	GO:0006796	94	1516	1.61E-06	2.69E-05	LIF|PDGFRB|SERPINF2|C5AR2|C5AR1|GPR183|ARHGEF2|FGR|PIK3CG|STAP1|PTP4A3|DLGAP5|PPP1R16B|NPR1|IGF1R|WNK3|IFNE|STK3|KITLG|GATA1|SOCS1|F2R|CD3E|CAVIN3|PDXK|EPGN|SMPD3|CCL5|TRIB2|TRIB3|SAMSN1|ADORA2B|TIRAP|THBS4|DGAT2|ITPKA|CDC25C|OSM|JAK3|IGF2|EFEMP1|IGFBP4|HCK|RPS6KA2|TNFRSF1B|NOG|STK39|TIE1|CLK4|BTK|CD74|CCL2|CD40LG|BLK|ADCYAP1|IL1A|CDKL2|FLT1|PKLR|FCER1A|CSF1R|NR2F2|DUSP9|C3|TNFRSF6B|SRPX2|FES|PLA…	BP
RNA biosynthetic process	GO:0032774	92	1684	0.000188705	0.001728259	LIF|SERPINF2|C5AR1|LMCD1|LHX6|ARHGEF2|FSTL3|ZFP2|IRX1|LIPE|FLI1|HOXD1|RAMP3|NR2C1|FASLG|NEUROG2|SNAI1|GATA2|GATA1|TBX2|POU2AF1|CEP290|FOXA1|F2R|CD3D|BATF|NFKBIZ|TRIB3|TIRAP|GSX2|SOX17|OSM|NFE2|TGFB1I1|KCNIP3|ZNF514|TOP2A|ZNF182|EFEMP1|PTGIS|SPDEF|PAX8|HLX|NOG|BATF2|CD40LG|APBB1|ZNF831|ADCYAP1|CBX6|CTH|IKZF3|STAT4|CIITA|NR2F1|NR2F2|PDCD4|ATOH8|NDN|RXRG|DLL4|FOXL1|MIXL1|IL1A|ARID5A|WNT2|LMO3|RGS19|…	BP
regulation of protein metabolic process	GO:0051246	89	1248	1.05E-08	2.85E-07	SERPINA12|LIF|PDGFRB|C5AR2|C5AR1|GPR183|ARHGEF2|FGR|PIK3CG|STAP1|PPP1R16B|HBS1L|IGF1R|WNK3|IFNE|SPINK7|STK3|FASLG|KITLG|GATA2|GATA1|SOCS1|RNF180|TFPI2|F2R|CD3E|CAVIN3|TNFSF12|EPGN|CCL5|TRIB2|TRIB3|SAMSN1|SERPINE1|APOD|TIRAP|THBS4|SOX17|VIL1|OSM|IGF2|IGFBP4|IGFBP5|RPS6KA2|TNFRSF1B|NOG|STK39|CD74|CCL2|CD40LG|SERPING1|ADCYAP1|CCR7|IL1A|DNAAF4|FLT1|FCER1A|CSF1R|NR2F2|DUSP9|C3|TNFRSF6B|CCBE1|SERPINF2|…	BP
cell population proliferation	GO:0008283	86	831	2.79E-16	2.75E-14	PTGS1|SERPINF2|LIF|C5AR2|C5AR1|RASAL3|POC1B|GPR183|FGR|PPP1R16B|IFNE|SH2D2A|STK3|KITLG|GATA2|GATA1|CXCL5|F2R|WNT2|CD3E|IL7R|PDXK|EPGN|RASGRP4|CCL5|LTBP3|APOD|MZB1|SOX17|OSM|JAK3|IGF2|IGFBP2|BLK|IGFBP5|PTGES|RPS6KA2|TNFRSF1B|HLX|NOG|BTK|CD74|PDGFRB|CD40LG|IGFBP4|TGFB1|TBX2|IL1A|GNAI2|NES|IKZF3|CD79A|CSF1R|NR2F2|TNFRSF6B|ATOH8|NDN|DLL4|FES|PLA2G2F|GPR37L1|F3|ITK|NTN1|EREG|EBI3|SLAMF1|SAT1|LGI4|ALDH…	BP
regulation of immune system process	GO:0002682	84	556	3.45E-25	7.21E-23	CCL2|IL7R|LIF|PIBF1|CD40LG|SAMHD1|APOD|MYO1G|SH2D1A|FAM131B|C5AR2|CCR2|C5AR1|CCR7|UNC93B1|SAMSN1|RASAL3|TMEM176B|MIXL1|IKZF3|CD79A|BLK|CYP26B1|FCER1G|C3AR1|FCER1A|TIRAP|PRAM1|CD83|GPR183|CCL5|FSTL3|FGR|SERPINE1|LMCD1|STAP1|THEMIS2|JAK3|TGFB1|HCLS1|SIT1|GATA1|CLDN7|IGF2|FCN1|RAC2|CARD11|NCR3|ADORA2B|IGFBP2|C3|LTA|CYBA|FES|CXCR3|PLA2G2F|PRKCQ|ZAP70|KITLG|GATA2|SASH3|CD74|GFI1|CXCL5|ITK|HLX|CCL19|CF…	BP
phosphorylation	GO:0016310	82	1106	8.37E-09	2.32E-07	CAVIN3|CCL2|LIF|NOG|EPGN|TRIB2|CD40LG|TGFB1|PLAUR|TRIB3|IGF1R|C5AR2|ALOX15|PDXK|ADCYAP1|IL1A|SAMSN1|NR2F2|FLT1|BLK|CDKL2|FCER1A|TNFRSF1B|TIRAP|THBS4|GPR183|ARHGEF2|FGR|PIK3CG|ITPKA|STAP1|OSM|JAK3|SRPX2|HCLS1|CCL14|PDGFRB|TNFRSF6B|BTK|ZAP70|IGF2|NPR1|ST3GAL1|ITGB2|RAC2|GCNT2|PKLR|EFEMP1|WNK3|IFNE|CD40|C1QTNF1|C3|STK3|FES|IGFBP4|SERPINF2|PRKCQ|HCK|KITLG|CD3E|SRPK3|GATA1|GPR37L1|RPS6KA2|SOCS1|ITK|CC…	BP
organic substance transport	GO:0071702	78	1124	2.48E-07	4.90E-06	CD74|SLC4A10|NCF1|STAR|CD2|SYTL3|SYTL2|TRIB3|SCP2|TGFB1|C5AR2|CCL5|SLC4A1|SLC29A1|CCR7|P2RX1|IL1A|CDKL2|CEP290|MC4R|SLC19A3|APOD|RAB3IL1|SLC10A1|APOE|FCER1A|MGARP|GDAP1|SNX10|GJB1|SLC28A3|RHBG|CSF1R|FGR|SLC43A2|SLCO5A1|VIL1|GAL|C3|FCER1G|RAB15|SPRN|PLS1|RAC2|SLC17A9|AKAP5|RPH3AL|CHM|RAMP3|CYBA|RBP4|AQP8|BLK|SLC15A3|PAX8|CFTR|SLC16A9|RAB11FIP2|CA2|SOCS1|SLAMF1|EXOC3L1|RHCG|SYNDIG1|SLC16A3|C1QTNF1|…	BP
regulation of catalytic activity	GO:0050790	77	1023	1.34E-08	3.54E-07	CCL2|RASGRP2|RASIP1|TRIB2|CD40LG|NCF4|PLAUR|TRIB3|TGFB1|PPP4R2|SERPING1|ADCYAP1|SH2D3C|P2RX1|EPGN|RASAL3|NR2F2|NES|FLT1|RAB3IL1|ADORA2B|APOE|FCER1A|RAP1GAP|F2R|RGL3|CCL5|ARHGEF2|STAP1|FGR|PIK3CG|SERPINE1|VIL1|ARHGDIB|ARHGAP25|SIPA1|C3|DUSP9|PPP1R16B|RASA3|PI16|RASGRP4|RENBP|IGF1R|RAC2|ARHGEF15|FGD3|CSF1R|CDC42EP2|DHCR24|CHM|SPINK7|FASLG|PDGFRB|SERPINF2|PRKCQ|CCL14|KITLG|CYTH4|SERPINA12|GFI1|RGS16…	BP
protein phosphorylation	GO:0006468	77	904	8.06E-11	3.29E-09	CAVIN3|CCL2|LIF|NOG|EPGN|TRIB2|CD40LG|TGFB1|PLAUR|TRIB3|IGF1R|C5AR2|ALOX15|C5AR1|ADCYAP1|IL1A|SAMSN1|NR2F2|FLT1|BLK|CDKL2|FCER1A|TNFRSF1B|TIRAP|THBS4|GPR183|ARHGEF2|FGR|PIK3CG|STAP1|OSM|JAK3|HCLS1|CCL14|PDGFRB|TNFRSF6B|BTK|ZAP70|IGF2|NPR1|ST3GAL1|ITGB2|RAC2|GCNT2|CSF1R|EFEMP1|WNK3|IFNE|CD40|C1QTNF1|C3|STK3|FES|IGFBP4|SERPINF2|PRKCQ|HCK|KITLG|CD3E|SRPK3|GATA1|GPR37L1|RPS6KA2|SOCS1|ITK|CCL5|CCL19|L…	BP
multi-organism process	GO:0051704	77	940	4.26E-10	1.51E-08	CCL2|BATF|LIF|KCNJ8|TNFAIP8L2|MFGE8|TGFB1|ACRBP|SH2D1A|FAM131B|P2RX1|C5AR1|FGR|CCR7|UNC93B1|SOX17|SERPINE1|LY86|CYP26B1|FCER1G|NRROS|TNFRSF1B|CEBPE|TIRAP|TAC1|CCL5|SAMHD1|COTL1|NR2F2|LMCD1|VIL1|SOCS1|ARHGDIB|JAK3|C3|CCL14|TNFRSF6B|CLDN7|TBXA2R|FCN1|ANPEP|KIF18A|IFNE|NCR3|YTHDC2|PTGIS|CD40|DRD5|LTA|CYBA|HERC4|BLK|IGFBP5|ZAP70|GFI1|EPOR|RPS6KA2|STAP1|CXCL5|ITK|IRF8|WNT3|CCL19|CFD|DMRTA1|ITGAV|F2R|C…	BP
defense response	GO:0006952	77	626	1.99E-18	2.25E-16	CCL2|BATF|PTGS1|KCNJ8|CD40LG|TNFAIP8L2|APOD|SH2D1A|FAM131B|C5AR2|P2RX1|CCR2|ALOX5AP|CCR4|FGR|CCR7|UNC93B1|IL1A|CXCR3|SERPINE1|CYP26B1|FCER1G|NRROS|FCER1A|TNFRSF1B|CEBPE|TIRAP|TAC1|CD83|CCL5|SAMHD1|COTL1|LMCD1|STAP1|SOCS1|JAK3|ADORA2B|C3|CCL14|ALOX5|CLDN7|TGFB1|TBXA2R|FCN1|TNFRSF6B|CXCR6|IFNE|NCR3|CD40|PTGIS|LTA|CYBA|FES|BLK|SERPINF2|ZAP70|NFKBIZ|CD74|GFI1|IL2RA|F3|CXCL5|ITK|IRF8|CCL19|CFD|TNFAIP6…	BP
immune response	GO:0006955	75	569	1.69E-19	2.40E-17	CCL2|TNFSF12|LIF|APBB1IP|TNFAIP8L2|CD40LG|BATF|CCR10|SH2D1A|CD4|PRKCQ|CCR2|C5AR1|CCR4|CCR7|UNC93B1|SAMSN1|PRAM1|IL7R|MYO1G|CD79A|FCER1G|NRROS|FCER1A|TNFRSF1B|TIRAP|TAC1|CD83|GPR183|CCL5|FGR|CCL14|STAP1|THEMIS2|OSM|JAK3|C3|HRH2|IFNE|BTK|ZAP70|TGFB1|FCN1|RAC2|CARD11|NCR3|CD40|LTA|CYBA|FASLG|FES|BLK|ADORA2B|CD8A|SAMHD1|IL1A|SASH3|CD74|GFI1|IL2RA|CXCL5|ITK|HLX|CCL19|CFD|IRF8|ALOX15|TNFRSF6B|SOCS1|CD1…	BP
movement of cell or subcellular component	GO:0006928	74	721	5.39E-14	3.80E-12	CCL2|ITGA9|DEPDC1B|MGARP|APOD|MYO1G|NDNF|C5AR2|CCR2|ITGA11|CCR4|CCK|CCR7|PSTPIP1|SOX17|DNAAF4|MIXL1|FLT1|FCER1G|C3AR1|GSX2|FMNL3|THBS4|CCBE1|CSF1R|STAP1|FGR|NR2F2|CXCR3|VIL1|SLIT3|JAK3|PTP4A3|CRMP1|ARHGDIB|KIF3A|PDGFRB|FGF16|ATOH8|TGFB1|ITGB2|RAC2|DPYSL3|ITGB7|NDN|KIF20B|SERPINE1|KIF18A|CD74|PLAT|C5AR1|FERMT3|DLL4|FES|IGFBP5|PRKCQ|CCL14|KITLG|SNAI1|FSCN1|CTNNA3|NTN1|SEMA3C|CXCL5|WNT3|CCL19|NOG|F2…	BP
regulation of cellular component organization	GO:0051128	73	1036	3.56E-07	6.72E-06	CCL2|IGF2|LIF|EPGN|BLK|MGARP|TGFB1|PLAUR|EVA1B|IGFBP5|NDNF|ALOX15|OSM|GPBAR1|IL1A|MAP9|BIN1|SERPINE1|ARHGEF15|GSN|CDKL2|APOD|APOE|RAP1GAP|SLC17A9|FMNL3|ARHGEF2|STAP1|FGR|SOX17|LMCD1|VIL1|SLIT3|SRPX2|KIF20B|HCLS1|ARHGDIB|PPP1R16B|SYNDIG1|ADGRB1|TRPV2|PLS1|FAM131B|RAC2|DPYSL3|GRID2|CDC42EP2|KIF18A|SEMA3C|IGFBP2|FES|IGFBP4|SERPINF2|PRKCQ|SNAI1|GATA2|FSCN1|NTN1|TMEM67|SNAP25|RPS6KA2|GFI1|SCARF1|WNT3|…	BP
regulation of cell population proliferation	GO:0042127	73	661	2.74E-15	2.32E-13	CD74|SAT1|PTGS1|EPGN|CD40LG|TGFB1|PLA2G2F|LIF|TBX2|C5AR2|CCL5|C5AR1|IL1A|RASAL3|SOX17|RAC2|LRG1|ALDH1A2|APOD|TNFRSF1B|GCNT2|MZB1|GPR183|CSF1R|FGR|NR2F2|CXCR3|SLIT3|JAK3|HCLS1|OSM|PPP1R16B|PDGFRB|TNFRSF6B|BTK|ATOH8|IGF2|LTBP3|IGFBP5|NDN|PTGES|CARD11|CD40|OSR2|IGFBP2|STK3|DLL4|FES|BLK|SERPINF2|PRKCQ|ZAP70|KITLG|GATA2|SASH3|GATA1|GPR37L1|RPS6KA2|F3|CXCL5|ITK|HLX|NTN1|WNT2|NOG|CD3E|F2R|IKZF3|KANK2|ER…	BP
locomotion	GO:0040011	71	663	2.69E-14	2.03E-12	CCL2|ITGA9|DEPDC1B|APOD|MYO1G|NDNF|C5AR2|CCR2|ITGA11|CCR4|CCK|CCR7|PSTPIP1|SOX17|MIXL1|FLT1|WNT3|FCER1G|C3AR1|GSX2|FMNL3|THBS4|CCBE1|CSF1R|STAP1|FGR|NR2F2|CXCR3|VIL1|SLIT3|JAK3|PTP4A3|CRMP1|ARHGDIB|PDGFRB|FGF16|ATOH8|TGFB1|ITGB2|RAC2|DPYSL3|ITGB7|NDN|CXCR6|CCR10|CD74|PLAT|C5AR1|FERMT3|DLL4|FES|IGFBP5|PRKCQ|CCL14|KITLG|SNAI1|FSCN1|NTN1|SEMA3C|CXCL5|ACKR4|CCL19|NOG|F2R|ABI3|PLTP|RGCC|CCL5|SRPX2|CMK…	BP
cell adhesion	GO:0007155	69	498	4.70E-19	5.80E-17	CCL2|ITGA9|C1QTNF1|APBB1IP|COL5A3|MFGE8|TGFB1|ADGRE5|ACAN|NDNF|CD4|ALOX15|ITGA11|CD2|CCR7|CDH15|RASAL3|SERPINE1|FBLN5|TNFAIP8L2|APOD|SCARF2|CD83|CCL5|THBS2|FSTL3|DSC1|MYO1G|JAK3|ICAM1|GATA1|CDH5|PARVG|ZAP70|IGF2|JCAD|ITGB2|RAC2|ITGB7|GRID2|CARD11|NCR3|MFAP4|IGFBP2|FERMT3|FES|PLA2G2F|PRKCQ|KITLG|SASH3|CD74|CTNNA3|HPSE|LRFN3|DSG1|IL7R|EMILIN1|HLX|CD40LG|TNFAIP6|ITGAV|CD3E|CDH11|COL13A1|ITGAL|RGCC|V…	BP
biological adhesion	GO:0022610	69	502	6.88E-19	8.30E-17	CCL2|ITGA9|C1QTNF1|APBB1IP|COL5A3|MFGE8|TGFB1|ADGRE5|ACAN|NDNF|CD4|ALOX15|ITGA11|CD2|CCR7|CDH15|RASAL3|SERPINE1|FBLN5|TNFAIP8L2|APOD|SCARF2|CD83|CCL5|THBS2|FSTL3|DSC1|MYO1G|JAK3|ICAM1|GATA1|CDH5|PARVG|ZAP70|IGF2|JCAD|ITGB2|RAC2|ITGB7|GRID2|CARD11|NCR3|MFAP4|IGFBP2|FERMT3|FES|PLA2G2F|PRKCQ|KITLG|SASH3|CD74|CTNNA3|HPSE|LRFN3|DSG1|IL7R|EMILIN1|HLX|CD40LG|TNFAIP6|ITGAV|CD3E|CDH11|COL13A1|ITGAL|RGCC|V…	BP
regulation of protein modification process	GO:0031399	65	788	7.96E-09	2.25E-07	CAVIN3|CCL2|LIF|LMO3|EPGN|ADCYAP1|CD40LG|TGFB1|PLAUR|TRIB3|C5AR2|ALOX15|C5AR1|TRIB2|IL1A|SAMSN1|NR2F2|FLT1|FCER1A|TIRAP|THBS4|GPR183|ARHGEF2|FGR|PIK3CG|STAP1|OSM|HCLS1|CCL14|PPP1R16B|PDGFRB|TNFRSF6B|IGF2|IGF1R|ITGB2|RAC2|GCNT2|CSF1R|WNK3|IFNE|CD40|C1QTNF1|C3|STK3|IGFBP4|SERPINF2|TNFRSF1B|KITLG|GATA2|CD74|GATA1|GPR37L1|SOCS1|GFI1|CCL5|CCL19|NOG|RNF180|DUSP9|F2R|EREG|RGCC|STK39|CD3E|SLAMF1	BP
localization of cell	GO:0051674	65	569	2.33E-14	1.78E-12	CCL2|ITGA9|DEPDC1B|APOD|MYO1G|NDNF|C5AR2|CCR2|ITGA11|CCR4|CCK|CCR7|PSTPIP1|NR2F2|MIXL1|FLT1|FCER1G|C3AR1|GSX2|FMNL3|THBS4|CCBE1|CSF1R|STAP1|FGR|SOX17|CXCR3|VIL1|ARHGDIB|JAK3|PTP4A3|PDGFRB|FGF16|ATOH8|TGFB1|ITGB2|RAC2|DPYSL3|ITGB7|NDN|SERPINE1|CD74|PLAT|C5AR1|FERMT3|DLL4|FES|IGFBP5|PRKCQ|CCL14|KITLG|SNAI1|FSCN1|NTN1|SEMA3C|CXCL5|CCL5|CCL19|NOG|F2R|ABI3|PLTP|RGCC|SRPX2|CMKLR1	BP
cell motility	GO:0048870	65	569	2.33E-14	1.78E-12	CCL2|ITGA9|DEPDC1B|APOD|MYO1G|NDNF|C5AR2|CCR2|ITGA11|CCR4|CCK|CCR7|PSTPIP1|NR2F2|MIXL1|FLT1|FCER1G|C3AR1|GSX2|FMNL3|THBS4|CCBE1|CSF1R|STAP1|FGR|SOX17|CXCR3|VIL1|ARHGDIB|JAK3|PTP4A3|PDGFRB|FGF16|ATOH8|TGFB1|ITGB2|RAC2|DPYSL3|ITGB7|NDN|SERPINE1|CD74|PLAT|C5AR1|FERMT3|DLL4|FES|IGFBP5|PRKCQ|CCL14|KITLG|SNAI1|FSCN1|NTN1|SEMA3C|CXCL5|CCL5|CCL19|NOG|F2R|ABI3|PLTP|RGCC|SRPX2|CMKLR1	BP
regulation of phosphorus metabolic process	GO:0051174	64	739	1.83E-09	5.82E-08	CAVIN3|CCL2|LIF|LMO3|EPGN|ADCYAP1|CD40LG|TGFB1|PLAUR|TRIB3|C5AR2|ALOX15|C5AR1|TRIB2|IL1A|SAMSN1|NR2F2|FLT1|ADORA2B|FCER1A|TIRAP|THBS4|GPR183|ARHGEF2|FGR|PIK3CG|STAP1|OSM|SRPX2|HCLS1|CCL14|PPP1R16B|PDGFRB|TNFRSF6B|IGF2|IGF1R|ITGB2|RAC2|GCNT2|CSF1R|WNK3|IFNE|CD40|C1QTNF1|C3|STK3|IGFBP4|SERPINF2|TNFRSF1B|KITLG|CD74|GATA1|GPR37L1|SOCS1|CCL5|CCL19|NOG|DUSP9|F2R|EREG|RGCC|STK39|CD3E|SLAMF1	BP
positive regulation of developmental process	GO:0051094	63	526	8.37E-15	6.78E-13	IL7R|PLS1|LIF|NOG|TGFB1|NDNF|LRG1|CCR2|C5AR1|NTN1|IL1A|SOX17|MIXL1|FLT1|CXCR3|SNAI1|GCNT2|GSX2|CD83|PAX8|CYP26B1|VIL1|GAL|TBX2|ZAP70|SRPX2|HCLS1|TGFB1I1|PPP1R16B|SYNDIG1|ADGRB1|TRPV2|WNT2B|LTBP3|DPYSL3|CCBE1|SERPINE1|OSR2|STK3|PTGIS|SERPINF2|KITLG|LMO3|GATA2|SASH3|CD74|GATA1|GPR37L1|F3|SCARF1|HLX|WNT3|WNT2|SPDEF|LRRN1|FOXA1|ZBTB46|RGCC|C3AR1|ATOH8|CMKLR1|CD3E|FES	BP
ion transport	GO:0006811	63	791	4.49E-08	1.05E-06	CCL2|SLC4A10|TMEM37|CLDN15|HOMER1|GABRR2|SCP2|SLC4A1|SFXN3|P2RX1|GJC1|SLC30A1|KCNA3|SLC10A1|SLC35G1|FCER1A|APOE|SLC9A3|SLC28A3|RHBG|CCL5|ATP13A4|PIK3CG|CXCR3|SLCO5A1|KCNN4|GAL|KCNS3|TRPV5|TRPV6|KCNIP3|KCNIP1|TRPV2|ORAI2|CLIC5|WNK3|FCER1G|RAMP3|KCNAB2|TF|CNGA3|KCNN3|AQP8|ATP2A3|SLC43A2|RASA3|SLC16A9|SLC41A2|SLC17A9|ATP4B|RHCG|CCL19|SLC16A3|KCNJ8|SLC2A3|CFTR|F2R|CYBA|CA2|STK39|SLC1A1|SLC1A2|SLC1A3	BP
G protein-coupled receptor signaling pathway	GO:0007186	63	753	8.31E-09	2.32E-07	PTH1R|CCL2|CMKLR1|RXFP2|VIPR2|CCL5|ADGRE5|CCR7|ADRA2A|C5AR2|CCR2|C5AR1|CCR4|ADCYAP1|GPBAR1|GPRC5D|UTS2R|GNAI2|MC4R|ADORA2B|PTGER3|F2R|GPR180|TAC1|GPR183|ADGRG5|PIK3CG|CXCR3|CCL14|GAL|HRH2|CXCR6|C3|ECEL1|ADGRB1|GRM2|TBXA2R|RAC2|ADGRF1|CCR10|RAMP3|GPR171|CNR2|PNOC|APLNR|GPR153|GPR37L1|CA2|CXCL5|RGS16|GPR4|ACKR4|CCL19|DRD5|NPB|ADRB1|GNA14|PDE6A|ADGRG3|C3AR1|HCRTR1|QRFP|LPAR6	BP
cell migration	GO:0016477	63	525	7.73E-15	6.46E-13	CCL2|ITGA9|DEPDC1B|APOD|MYO1G|NDNF|C5AR2|CCR2|ITGA11|CCR4|CCK|CCR7|PSTPIP1|NR2F2|MIXL1|FLT1|FCER1G|C3AR1|GSX2|FMNL3|THBS4|CCBE1|CSF1R|STAP1|FGR|SOX17|CXCR3|VIL1|ARHGDIB|JAK3|PTP4A3|PDGFRB|FGF16|ATOH8|TGFB1|ITGB2|RAC2|DPYSL3|ITGB7|NDN|SERPINE1|CD74|PLAT|C5AR1|FERMT3|DLL4|IGFBP5|PRKCQ|CCL14|KITLG|SNAI1|FSCN1|NTN1|SEMA3C|CXCL5|CCL5|CCL19|NOG|F2R|ABI3|RGCC|SRPX2|CMKLR1	BP
transmembrane transport	GO:0055085	62	775	4.96E-08	1.13E-06	SLC4A10|TMEM37|ATP2A3|HOMER1|GABRR2|GRM2|SLC4A1|SFXN3|SLC29A1|TRIB3|P2RX1|GJC1|SLC30A1|KCNA3|SLC10A1|SLC35G1|SLC9A3|GJB1|SLC28A3|RHBG|ATP13A4|PIK3CG|CXCR3|SLCO5A1|KCNN4|GAL|KCNS3|TRPV5|RASA3|KCNIP3|KCNIP1|TRPV2|ORAI2|CLIC5|WNK3|AQP8|KCNAB2|C3|CNGA3|KCNN3|SLC43A3|TF|SLC43A2|CFTR|SLC16A9|TRPV6|SLC41A2|SLC17A9|RHCG|CCL19|SLC16A3|KCNJ8|SLC2A3|SLC19A3|F2R|CYBA|ABCA3|CA2|STK39|SLC1A1|SLC1A2|SLC1A3	BP
small molecule metabolic process	GO:0044281	62	885	3.26E-06	5.04E-05	PCK2|IGF2|PTGS1|PDXK|STAR|TGFB1|APOD|CDO1|NDNF|ALOX15|PIBF1|HDC|AK5|TRIB3|HAL|CTH|ALDH1A1|ALDH1A2|PKLR|ADORA2B|APOE|FCER1A|GLDC|DGAT2|ITPKA|SERPINA12|TH|C3|LRAT|ASRGL1|TTPA|RENBP|NPR1|LIPE|TBXAS1|PTGES|ALOX5|CD74|PTGIS|RBP4|IGFBP4|IGFBP5|FADS3|SNAI1|HPDL|CHST7|DHCR24|SLC16A9|SAMHD1|GFI1|CA2|C1QTNF1|DKK3|PON3|PDE2A|ELOVL6|ALOX5AP|PLTP|GGH|CYP26B1|SLC1A3|CH25H	BP
regulation of protein phosphorylation	GO:0001932	61	622	5.18E-11	2.16E-09	CAVIN3|CCL2|LIF|LMO3|EPGN|ADCYAP1|CD40LG|TGFB1|PLAUR|TRIB3|C5AR2|ALOX15|C5AR1|TRIB2|SAMSN1|IL1A|NR2F2|FLT1|FCER1A|TIRAP|THBS4|GPR183|ARHGEF2|FGR|PIK3CG|STAP1|OSM|HCLS1|CCL14|PDGFRB|TNFRSF6B|IGF2|IGF1R|ITGB2|RAC2|GCNT2|CSF1R|WNK3|IFNE|CD40|C1QTNF1|C3|STK3|IGFBP4|SERPINF2|TNFRSF1B|KITLG|CD74|GATA1|GPR37L1|SOCS1|CCL5|CCL19|NOG|DUSP9|F2R|EREG|RGCC|STK39|CD3E|SLAMF1	BP
positive regulation of immune system process	GO:0002684	61	358	7.30E-21	1.17E-18	CCL2|IL7R|LIF|CD40LG|TGFB1|MYO1G|SH2D1A|CCR2|C5AR1|CCR7|UNC93B1|RASAL3|SERPINE1|CD79A|FCER1G|C3AR1|FCER1A|TIRAP|THBS4|GPR183|CCL5|FGR|STAP1|THEMIS2|JAK3|HCLS1|GATA1|ZAP70|IGF2|FCN1|RAC2|CARD11|NCR3|ADORA2B|MZB1|IGFBP2|C3|LTA|CYBA|FES|BLK|PRKCQ|KITLG|GATA2|SASH3|CD74|GFI1|CXCL5|ITK|HLX|CCL19|CFD|CD3E|CD14|COLEC12|EREG|ZBTB46|RGCC|CMKLR1|CD83|SLAMF1	BP
cell death	GO:0008219	61	860	2.72E-06	4.28E-05	CCL2|TNFSF12|NOG|VSTM2L|TGFB1|PLAUR|NDNF|TRIB3|P2RX1|IL1A|CTH|NES|ALDH1A2|CXCR3|FCER1G|APOE|CCL5|CSF1R|APBB1|PIK3CG|CYP26B1|VIL1|SLIT3|IKZF3|HCLS1|OSM|DHCR24|KCNIP3|TNFRSF6B|TOP2A|IGF1R|GRID2|WNK3|CARD11|OSGIN1|CD40|PTGIS|STK3|FASLG|BLK|PRKCQ|KITLG|SNAI1|PAX8|CD74|GATA1|GPR37L1|RPS6KA2|F3|TNFRSF1B|CCL19|SPDEF|RGS19|F2R|MAP1S|KANK2|EMP3|RGCC|CD3E|SERPINE1|CD3G	BP
positive regulation of molecular function	GO:0044093	60	735	4.25E-08	1.01E-06	CCL2|RASGRP2|EPGN|RASGRP4|NCF4|PLAUR|TRIB3|ALOX5AP|ADCYAP1|SH2D3C|P2RX1|CD40LG|RASAL3|CTH|ARHGEF15|FLT1|RAB3IL1|ADORA2B|APOE|FCER1A|RAP1GAP|TIRAP|RGL3|CCL5|ARHGEF2|FGR|PIK3CG|STAP1|GAL|ARHGDIB|WNK3|SIPA1|PDGFRB|WNT2|TGFB1|IGF1R|ARHGAP25|FGD3|CSF1R|CDC42EP2|CARD11|STK3|FASLG|PRKCQ|KITLG|CYTH4|RASA3|RGS16|F3|CCL14|ITK|F2R|VAV1|CCL19|RGS19|FOXA1|ADRB1|EREG|RGCC|ARHGEF40	BP
regulation of response to external stimulus	GO:0032101	58	409	1.30E-16	1.30E-14	CCL2|CD74|C1QTNF1|TNFAIP8L2|APOD|SH2D1A|C5AR2|CCR2|SERPING1|CCR7|UNC93B1|SERPINE1|LY86|CXCR3|FCER1G|FCER1A|TNFRSF1B|TIRAP|THBS4|KANK2|CCL5|FGR|LMCD1|STAP1|SOCS1|ZAP70|CCL14|FGF16|CLDN7|TGFB1|FAM131B|RAC2|GRID2|NCR3|ADORA2B|PTGIS|LTA|CYBA|SERPINF2|PRKCQ|SAMHD1|SEMA3C|CXCL5|GFI1|SCARF1|WNT3|CCL19|TNFAIP6|PDE2A|F2R|CD14|C5AR1|COLEC12|EREG|C3AR1|STK39|CMKLR1|SLC1A3	BP
nitrogen compound transport	GO:0071705	58	918	0.00010347	0.001056286	CD74|TGFB1|NCF1|CD2|SYTL3|SYTL2|C5AR2|CCL5|SLC29A1|CCR7|P2RX1|IL1A|CDKL2|PDE2A|MC4R|SLC19A3|RAB3IL1|FCER1G|FCER1A|MGARP|GDAP1|SNX10|GJB1|SLC28A3|RHBG|CSF1R|FGR|SLC43A2|RAB15|SPRN|APOD|RAC2|AKAP5|RPH3AL|CHM|RAMP3|CYBA|RBP4|BLK|SLC15A3|PAX8|RAB11FIP2|CA2|SOCS1|SLC17A9|EXOC3L1|RHCG|SYNDIG1|CEP290|F2R|SMPD3|SLAMF1|RGCC|SNX20|SLC1A3|SLC1A1|SLC1A2|CD3G	BP
tube development	GO:0035295	57	458	3.82E-14	2.76E-12	CCL2|SAT1|LIF|NOG|RASIP1|MFGE8|SERPINF2|NDNF|TBX2|C5AR1|IL1A|SOX17|LRG1|ALDH1A2|FLT1|EPGN|C3AR1|PLOD3|THBS4|THBS2|NR2F2|CXCR3|HRH2|SRPX2|PPP1R16B|IRX1|ADGRB1|ANGPT4|ATOH8|WNT2B|CCBE1|SERPINE1|GPR4|KIF18A|IGFBP5|STK3|DLL4|PTGIS|FOXL1|MIXL1|GATA2|PAX8|GATA1|RSPO2|SEMA3C|F3|HLX|NTN1|WNT2|SPDEF|GJC1|FOXA1|ANPEP|RGCC|FASLG|TIE1|MMP2	BP
response to oxygen-containing compound	GO:1901700	57	513	2.64E-12	1.30E-10	CCL2|SERPINA12|DRD5|MGARP|TGFB1|TRIB3|CCL5|C5AR1|CCR7|P2RX1|GNAI2|SERPINE1|MC4R|LY86|APOD|TNFRSF1B|GDAP1|TIRAP|DGAT2|ARHGEF2|CD14|PIK3CG|CYP26B1|STAP1|SLIT3|ALDH1A2|HOMER1|TNFRSF6B|IGF2|TBXA2R|SOD3|GPR37L1|CD40|RAMP3|IGFBP2|RBP4|AQP8|IGFBP5|PRKCQ|SOCS1|RAB11FIP2|RPS6KA2|CXCL5|GFI1|IRF8|CCL19|KCNJ8|PDE2A|FOXA1|F2R|GNA14|KANK2|CA2|HCRTR1|CFTR|SLC1A2|SLC1A3	BP
response to biotic stimulus	GO:0009607	57	548	2.85E-11	1.23E-09	CCL2|BATF|STAP1|TNFAIP8L2|TGFB1|SH2D1A|FAM131B|TRARG1|C5AR1|FGR|CCR7|UNC93B1|SERPINE1|LY86|FCER1G|NRROS|TNFRSF1B|CEBPE|TIRAP|TAC1|CCL5|SAMHD1|COTL1|LMCD1|VIL1|SOCS1|JAK3|C3|CCL14|SYNDIG1|TNFRSF6B|CLDN7|TBXA2R|FCN1|OXT|IFNE|NCR3|CD40|LTA|CYBA|FES|BLK|ZAP70|GFI1|CXCL5|ITK|IRF8|CCL19|CFD|KCNJ8|F2R|CD14|COLEC12|EREG|BATF2|BTK|SLC1A3	BP
response to external biotic stimulus	GO:0043207	55	534	8.93E-11	3.59E-09	CCL2|BATF|STAP1|TNFAIP8L2|TGFB1|SH2D1A|FAM131B|C5AR1|FGR|CCR7|UNC93B1|SERPINE1|LY86|FCER1G|NRROS|TNFRSF1B|CEBPE|TIRAP|TAC1|CCL5|SAMHD1|COTL1|LMCD1|VIL1|SOCS1|JAK3|C3|CCL14|TNFRSF6B|CLDN7|TBXA2R|FCN1|OXT|IFNE|NCR3|CD40|LTA|CYBA|FES|BLK|ZAP70|GFI1|CXCL5|ITK|IRF8|CCL19|CFD|KCNJ8|F2R|CD14|COLEC12|EREG|BATF2|BTK|SLC1A3	BP
cell activation	GO:0001775	55	383	4.98E-16	4.59E-14	CCL2|BATF|PIBF1|APBB1IP|TNFAIP8L2|CD40LG|TGFB1|PRKCQ|CCR7|P2RX1|SAMSN1|RASAL3|IL7R|IKZF3|CD79A|FCER1G|FCER1A|CD83|GPR183|CCL5|ADRA2A|FGR|CYP26B1|STAP1|JAK3|SIT1|IFNE|ZAP70|IGF2|RAC2|CARD11|ADORA2B|CD3E|IGFBP2|FERMT3|DLL4|FES|PLA2G2F|CD8A|PRAM1|SASH3|CD74|GATA1|ITK|HLX|CCL19|C1QTNF1|EBI3|F2R|RGCC|BATF2|VWF|CD3D|MZB1|SLAMF1	BP
response to other organism	GO:0051707	54	532	2.16E-10	8.20E-09	CCL2|BATF|STAP1|TNFAIP8L2|TGFB1|SH2D1A|FAM131B|C5AR1|FGR|CCR7|UNC93B1|SERPINE1|LY86|FCER1G|NRROS|TNFRSF1B|CEBPE|TIRAP|TAC1|CCL5|SAMHD1|COTL1|LMCD1|VIL1|SOCS1|JAK3|C3|CCL14|TNFRSF6B|CLDN7|TBXA2R|FCN1|IFNE|NCR3|CD40|LTA|CYBA|FES|BLK|ZAP70|GFI1|CXCL5|ITK|IRF8|CCL19|CFD|KCNJ8|F2R|CD14|COLEC12|EREG|BATF2|BTK|SLC1A3	BP
regulation of cell death	GO:0010941	52	661	9.53E-07	1.66E-05	CCL2|TNFSF12|NOG|VSTM2L|TGFB1|PLAUR|NDNF|P2RX1|CTH|NES|ALDH1A2|FCER1G|APOE|CCL5|CSF1R|APBB1|PIK3CG|CXCR3|VIL1|OSM|IKZF3|HCLS1|DHCR24|TNFRSF6B|TOP2A|IGF1R|GRID2|WNK3|CARD11|OSGIN1|CD40|PTGIS|STK3|FASLG|BLK|PRKCQ|KITLG|SNAI1|PAX8|CD74|GATA1|GPR37L1|RPS6KA2|F3|TNFRSF1B|CCL19|SPDEF|F2R|KANK2|RGCC|SERPINE1|CD3G	BP
positive regulation of phosphorus metabolic process	GO:0010562	52	453	8.15E-12	3.72E-10	CAVIN3|CCL2|LIF|EPGN|CD40LG|TGFB1|PLAUR|C5AR2|ALOX15|C5AR1|ADCYAP1|IL1A|FLT1|ADORA2B|FCER1A|TIRAP|THBS4|GPR183|ARHGEF2|FGR|PIK3CG|STAP1|OSM|C3|PPP1R16B|PDGFRB|TNFRSF6B|IGF2|IGF1R|GCNT2|CSF1R|WNK3|IFNE|CD40|HCLS1|STK3|IGFBP4|SERPINF2|CCL14|KITLG|CD74|GATA1|GPR37L1|TNFRSF1B|CCL5|CCL19|C1QTNF1|F2R|EREG|RGCC|CD3E|SLAMF1	BP
ion transmembrane transport	GO:0034220	52	619	1.50E-07	3.12E-06	SLC4A10|TMEM37|ATP2A3|HOMER1|GABRR2|SLC4A1|SFXN3|P2RX1|GJC1|SLC30A1|KCNA3|SLC10A1|SLC35G1|SLC9A3|SLC28A3|RHBG|ATP13A4|PIK3CG|CXCR3|SLCO5A1|KCNN4|GAL|KCNS3|TRPV5|TRPV6|KCNIP3|KCNIP1|TRPV2|ORAI2|CLIC5|WNK3|AQP8|KCNAB2|TF|CNGA3|KCNN3|SLC43A2|RASA3|SLC16A9|SLC41A2|RHCG|CCL19|SLC16A3|KCNJ8|SLC2A3|CFTR|F2R|CYBA|STK39|SLC1A1|SLC1A2|SLC1A3	BP
homeostatic process	GO:0042592	52	706	5.57E-06	8.20E-05	IL7R|SLC4A10|ATP2A3|HOMER1|SLC4A1|SFXN3|CCR7|IL1A|SLC30A1|MC4R|CXCR3|FCER1G|SLC35G1|NAPSA|APOE|POC1B|SLC9A3|TAC1|DGAT2|CCL5|ATP13A4|CYP26B1|JAK3|KLF1|HCLS1|SIT1|RASA3|NDN|CCR10|AQP8|TF|CYBA|RBP4|IGFBP5|PRKCQ|KITLG|GATA2|SASH3|CD74|GATA1|RAB11FIP2|CA2|CXCL5|F2R|RHCG|CCL19|C1QTNF1|FOXA1|ADRB1|C3AR1|CCR4|CFTR	BP
regulation of programmed cell death	GO:0043067	51	628	5.08E-07	9.32E-06	CCL2|TNFSF12|NOG|VSTM2L|TGFB1|PLAUR|NDNF|P2RX1|CTH|NES|ALDH1A2|FCER1G|APOE|CCL5|CSF1R|APBB1|PIK3CG|CXCR3|VIL1|OSM|IKZF3|HCLS1|DHCR24|TNFRSF6B|TOP2A|IGF1R|GRID2|WNK3|CARD11|OSGIN1|CD40|PTGIS|STK3|FASLG|BLK|PRKCQ|KITLG|SNAI1|PAX8|CD74|GATA1|RPS6KA2|F3|TNFRSF1B|CCL19|SPDEF|F2R|KANK2|RGCC|SERPINE1|CD3G	BP
proteolysis	GO:0006508	51	817	0.000345804	0.002899853	SERPINA12|MMP17|PLAUR|KLK10|PCSK1|MMP19|SERPING1|ADAMTS15|TRIB2|TRIB3|P2RX1|ADAM19|DNAAF4|SERPINE1|ADAMTS4|NAPSA|ADAMTS3|VIL1|C3|TGFB1I1|ASRGL1|PI16|GGH|RENBP|CCBE1|CTSC|PLAT|SPINK7|CTSZ|FASLG|SERPINF2|PRKCQ|PRSS23|PM20D1|DHCR24|TMEM67|ECEL1|RPS6KA2|F3|TNFRSF1B|DZIP3|CFD|RNF180|TFPI2|NRIP3|F2R|PRSS27|ANPEP|PSMB9|PSMB8|MMP2	BP
positive regulation of catalytic activity	GO:0043085	51	587	7.54E-08	1.68E-06	CCL2|RASGRP2|EPGN|RASGRP4|NCF4|CSF1R|TRIB3|ALOX5AP|ADCYAP1|SH2D3C|P2RX1|CD40LG|RASAL3|FLT1|RAB3IL1|ADORA2B|APOE|FCER1A|RAP1GAP|ADRB1|RGL3|CCL5|ARHGEF2|FGR|PIK3CG|STAP1|ARHGDIB|ARHGAP25|SIPA1|PDGFRB|TGFB1|IGF1R|ARHGEF15|FGD3|CDC42EP2|FASLG|PRKCQ|KITLG|CYTH4|RASA3|RGS16|F3|CCL14|ITK|VAV1|CCL19|RGS19|F2R|EREG|RGCC|ARHGEF40	BP
negative regulation of developmental process	GO:0051093	51	403	4.84E-13	2.96E-11	CCL2|CD74|NOG|TGFB1|THBS2|TMEM176B|TBX2|TRIB2|TRIB3|ELF5|SERPINE1|ARHGEF15|THBS4|TWIST2|ARHGEF2|FSTL3|SOX17|CXCR3|STAP1|ARHGDIB|TGFB1I1|PDCD4|ADGRB1|DPYSL3|PLPP7|RSPO2|EFEMP1|GPR4|STK3|DLL4|IGFBP5|MIXL1|SNAI1|GATA2|PAX8|GATA1|GPR37L1|SEMA3C|GFI1|HLX|WNT3|NTN1|SPDEF|C1QC|TTPA|FOXA1|EREG|ZBTB46|RGCC|GPR171|FASLG	BP
response to endogenous stimulus	GO:0009719	50	555	3.58E-08	8.64E-07	CCL2|SERPINA12|NOG|MGARP|TGFB1|NR2F1|TRIB3|PIK3CG|GNAI2|MC4R|FCER1G|GCNT2|DNAAF4|CCL5|ARHGEF2|FSTL3|NR2F2|VIL1|SLIT3|HCLS1|TGFB1I1|PDGFRB|FGF16|WNT2|IGF2|ITGB2|RASL11B|RXRG|RAMP3|IGFBP2|DRD5|NR2C1|DLL4|AQP8|IGFBP5|PRKCQ|LRG1|PAX8|GATA1|CA2|SOCS1|CCL19|LMO3|PDE2A|FOXA1|GNA14|KANK2|TAC1|HCRTR1|CFTR	BP
regulation of apoptotic process	GO:0042981	50	622	8.64E-07	1.52E-05	CCL2|TNFSF12|NOG|VSTM2L|TGFB1|PLAUR|NDNF|P2RX1|CTH|NES|ALDH1A2|FCER1G|APOE|CCL5|CSF1R|APBB1|PIK3CG|CXCR3|VIL1|OSM|IKZF3|HCLS1|DHCR24|TNFRSF6B|TOP2A|IGF1R|GRID2|WNK3|CARD11|OSGIN1|CD40|PTGIS|STK3|FASLG|BLK|PRKCQ|KITLG|SNAI1|PAX8|CD74|GATA1|RPS6KA2|F3|TNFRSF1B|CCL19|SPDEF|F2R|RGCC|SERPINE1|CD3G	BP
lipid metabolic process	GO:0006629	50	624	9.42E-07	1.65E-05	CD74|SERPINA12|PTGS1|PIBF1|STAR|TGFB1|SCP2|LRAT|ALOX15|SMPD3|TRIB3|P2RX1|ALDH1A1|ALDH1A2|FLT1|APOD|APOE|CERS3|PLA2G12B|DGAT2|CSF1R|FGR|PIK3CG|CYP26B1|LIPH|C3|SRD5A2|SAMD8|ST3GAL2|ST3GAL1|LIPE|TBXAS1|PTGES|ALG6|PTGIS|PLA2G2E|PDGFRB|PLA2G2F|FADS3|SNAI1|DHCR24|GFI1|PEMT|CCL19|DKK3|PLBD2|ELOVL6|PLTP|RBP4|CH25H	BP
cell-cell signaling	GO:0007267	47	552	4.16E-07	7.74E-06	LIF|NOG|RASD2|SYTL3|CCL5|SH2D1A|SMPD3|P2RX1|RGS19|GNAI2|MC4R|HRH2|SNAP25|TAC1|RSPO2|ADRA2A|SOX17|ITPKA|GAL|OSM|TGFB1I1|GRM2|DRD5|WNT2B|GRID2|PMCH|STK3|RBP4|BLK|FOXL1|PNOC|DEPDC1B|PAX8|GATA1|RAB11FIP2|WNT3|WNT2|C1QTNF1|DKK3|GJC1|FOXA1|ADRB1|EREG|HCRTR1|SLC1A3|EXOC3L1|SYN1	BP
tube morphogenesis	GO:0035239	46	365	7.72E-12	3.58E-10	CCL2|SAT1|RASIP1|MFGE8|NDNF|TBX2|C5AR1|IL1A|NR2F2|SERPINE1|FLT1|EPGN|C3AR1|THBS4|THBS2|SOX17|CXCR3|SRPX2|PPP1R16B|IRX1|ADGRB1|ANGPT4|ATOH8|WNT2B|CCBE1|GPR4|PTGIS|STK3|DLL4|SERPINF2|LRG1|GATA2|PAX8|NTN1|RSPO2|F3|HLX|WNT2|NOG|GJC1|FOXA1|ANPEP|RGCC|FASLG|TIE1|MMP2	BP
positive regulation of cell population proliferation	GO:0008284	46	342	1.02E-12	5.63E-11	CD74|TGFB1|LIF|EPGN|CD40LG|PDGFRB|TBX2|C5AR2|C5AR1|RAC2|RASAL3|LRG1|ALDH1A2|GCNT2|MZB1|GPR183|CSF1R|CCL5|CXCR3|OSM|JAK3|HCLS1|PPP1R16B|ZAP70|IGF2|LTBP3|CARD11|OSR2|IGFBP2|DLL4|SERPINF2|PRKCQ|KITLG|SASH3|GATA1|GPR37L1|F3|HLX|WNT2|NOG|CD3E|F2R|EREG|NTN1|THBS4|SLAMF1	BP
inflammatory response	GO:0006954	46	268	3.74E-16	3.63E-14	CCL2|TGFB1|PTGS1|CD40LG|TNFAIP8L2|APOD|C5AR2|CCR2|ALOX5AP|CCR4|CCR7|P2RX1|IL1A|SERPINE1|CXCR3|FCER1G|FCER1A|TAC1|ADORA2B|CCL5|CYP26B1|STAP1|ZAP70|C3|CCL14|TNFRSF6B|CXCR6|TBXA2R|ALOX5|CD40|PTGIS|LTA|CYBA|SERPINF2|TNFRSF1B|NFKBIZ|IL2RA|F3|CXCL5|CCL19|TNFAIP6|PDE2A|F2R|CD14|NRROS|STK39	BP
cytokine production	GO:0001816	46	277	1.12E-15	9.97E-14	CCL2|BATF|PIBF1|CD40LG|CD2|APOD|CSF1R|C5AR2|C5AR1|TRIB2|CCR7|IL1A|SERPINE1|FCER1G|FCER1A|ADAMTS3|TIRAP|CD83|ARHGEF2|FGR|CXCR3|TGFB1|LTBP3|CCBE1|CARD11|CEBPE|ADORA2B|LTA|CYBA|SERPINF2|PRKCQ|SOCS1|SASH3|CD74|BTK|CXCL5|ITK|C3AR1|IRF8|F2R|CD14|EREG|RGCC|CMKLR1|CD3E|SLAMF1	BP
cation transport	GO:0006812	46	574	2.54E-06	4.07E-05	CCL2|SLC4A10|TMEM37|ATP2A3|HOMER1|P2RX1|SLC30A1|KCNA3|SLC10A1|SLC35G1|FCER1A|SLC9A3|SLC28A3|RHBG|CCL5|ATP13A4|PIK3CG|CXCR3|KCNN4|GAL|KCNS3|TRPV5|TRPV6|KCNIP3|KCNIP1|TRPV2|ORAI2|WNK3|FCER1G|RAMP3|KCNAB2|TF|CNGA3|KCNN3|RASA3|SLC41A2|ATP4B|RHCG|CCL19|KCNJ8|F2R|CYBA|STK39|SLC1A1|SLC1A2|SLC1A3	BP
peptidyl-amino acid modification	GO:0018193	45	566	3.94E-06	6.03E-05	CD74|TGFB1|LIF|EPGN|PDGFRB|CSF1R|IGF1R|NDNF|ZDHHC21|SAMSN1|CTH|FLT1|FCER1A|MBIP|THBS4|CCL5|ARHGEF2|FGR|STAP1|OSM|JAK3|ITK|HCLS1|ZAP70|ST3GAL2|ST3GAL1|ITGB2|EFEMP1|WNK3|IFNE|FES|BLK|PRKCQ|HCK|KITLG|GATA2|GATA1|RPS6KA2|GFI1|F2R|STK39|TIE1|CLK4|CD3E|BTK	BP
enzyme linked receptor protein signaling pathway	GO:0007167	44	383	3.24E-10	1.19E-08	SERPINA12|TGFB1|LIF|STAP1|EPGN|BLK|PDGFRB|PLAUR|FLT1|APOD|ADAMTS3|GCNT2|CCBE1|CSF1R|FSTL3|FGR|DOK2|VIL1|TMEM204|JAK3|PTP4A3|TGFB1I1|FGF16|ZAP70|IGF2|NPR1|IGF1R|RASL11B|NDN|EFEMP1|PLAT|IGFBP2|FES|IGFBP4|IGFBP5|PRKCQ|LRG1|F3|SOCS1|ITK|NOG|EREG|ATOH8|BTK	BP
cellular response to endogenous stimulus	GO:0071495	44	506	5.75E-07	1.04E-05	CCL2|SERPINA12|NOG|MGARP|TGFB1|NR2F1|TRIB3|PIK3CG|GNAI2|GCNT2|TAC1|CCL5|ARHGEF2|FSTL3|NR2F2|VIL1|SLIT3|DNAAF4|TGFB1I1|PDGFRB|FGF16|DRD5|IGF2|RASL11B|RXRG|RAMP3|NR2C1|DLL4|AQP8|IGFBP5|PRKCQ|LRG1|PAX8|GATA1|SOCS1|WNT2|LMO3|PDE2A|FOXA1|GNA14|KANK2|CA2|HCRTR1|CFTR	BP
vasculature development	GO:0001944	43	309	2.05E-12	1.05E-10	CCL2|SAT1|LIF|RASIP1|MFGE8|NDNF|TBX2|C5AR1|IL1A|EPGN|SOX17|SERPINE1|ALDH1A2|FLT1|C3AR1|THBS4|THBS2|NR2F2|CXCR3|TMEM204|SRPX2|PPP1R16B|CDH5|ADGRB1|ANGPT4|ARHGEF15|CCBE1|PTGIS|DLL4|SERPINF2|LRG1|GATA2|SEMA3C|F3|GPR4|WNT2|ITGAV|GJC1|ANPEP|RGCC|FASLG|TIE1|MMP2	BP
signal transduction by protein phosphorylation	GO:0023014	42	382	2.68E-09	8.13E-08	CAVIN3|CCL2|LIF|C1QTNF1|EPGN|ADCYAP1|CD40LG|TGFB1|C5AR2|ALOX15|C5AR1|TRIB2|TRIB3|IL1A|FLT1|FCER1A|TIRAP|GPR183|CSF1R|PIK3CG|OSM|DUSP9|PDGFRB|TNFRSF6B|IGF2|IGF1R|GCNT2|CD40|STK3|IGFBP4|SERPINF2|CCL14|KITLG|CD74|GPR37L1|TNFRSF1B|CCL5|CCL19|LMO3|F2R|STK39|SLAMF1	BP
response to cytokine	GO:0034097	42	309	7.30E-12	3.42E-10	CCL2|CD74|CCL5|IL1F10|ALOX15|CCR4|CCR7|IL1A|ALDH1A2|STAT4|TNFRSF1B|CSF1R|TNFRSF6B|CXCR3|CCL14|STAP1|SLIT3|JAK3|HCLS1|OSM|CCR10|IL36G|CXCR6|DPYSL3|IFNE|CD40|PTGIS|SOCS1|PTGES|EPOR|IL2RA|YTHDC2|F3|CXCL5|GFI1|ACKR4|CCL19|IL21R|CCR2|PDE2A|EREG|EBI3	BP
regulation of cell migration	GO:0030334	42	295	1.90E-12	9.84E-11	CCL2|CD74|TGFB1|C5AR2|CCR2|C5AR1|CCR7|SERPINE1|FLT1|APOD|C3AR1|GSX2|THBS4|CCL5|CSF1R|VIL1|FGR|NR2F2|CXCR3|STAP1|ARHGDIB|SRPX2|PDGFRB|FGF16|ATOH8|RAC2|DPYSL3|CCBE1|FERMT3|DLL4|IGFBP5|KITLG|SNAI1|NTN1|SEMA3C|CXCL5|CCL19|NOG|F2R|ABI3|RGCC|CMKLR1	BP
vesicle-mediated transport	GO:0016192	41	583	0.000135888	0.001317868	HHIPL1|CCL2|SYTL3|SYTL2|MYO1G|ALOX15|EXOC3L1|P2RX1|PSTPIP1|BIN1|SERPINE1|FCER1G|FCER1A|CEBPE|SNX10|CCL5|PEAR1|FGR|STAP1|ZAP70|RAB15|ITGB2|RAC2|DYSF|SNAP25|RPH3AL|ADORA2B|RAMP3|CYBA|FES|BLK|LOXL4|PRAM1|RAB11FIP2|SCARF2|SCARF1|ACKR4|SYNDIG1|IRF8|COLEC12|SLAMF1	BP
secretion	GO:0046903	41	401	2.69E-08	6.76E-07	CD74|TGFB1|LIF|CD2|SYTL3|CCL5|MYO1G|C5AR2|SMPD3|CCR7|P2RX1|IL1A|MC4R|FCER1G|FCER1A|CSF1R|FGR|GAL|OSM|ZAP70|HRH2|RAB15|RAC2|SNAP25|WNK3|ADORA2B|CYBA|RBP4|FES|BLK|PRAM1|PAX8|RAB11FIP2|SOCS1|EXOC3L1|C1QTNF1|F2R|RGCC|STK39|SLAMF1|SYN1	BP
regulation of organelle organization	GO:0033043	41	581	0.000126923	0.001249517	LIF|EPGN|MGARP|PLAUR|EVA1B|ALOX15|IL1A|MAP9|GSN|ARHGEF2|STAP1|CDKL2|LMCD1|VIL1|ARHGDIB|KIF20B|HCLS1|OSM|IGF2|FAM131B|RAC2|ARHGEF15|CSF1R|CDC42EP2|KIF18A|FES|BLK|SERPINF2|PRKCQ|GATA2|FSCN1|SLC17A9|TMEM67|RPS6KA2|GFI1|ARPC1B|EREG|RGCC|LMOD1|SLAMF1|SLC1A3	BP
MAPK cascade	GO:0000165	41	356	1.22E-09	4.00E-08	CAVIN3|CCL2|LIF|C1QTNF1|EPGN|TRIB2|CD40LG|TGFB1|C5AR2|ALOX15|C5AR1|ADCYAP1|TRIB3|IL1A|FLT1|FCER1A|TIRAP|GPR183|CSF1R|PIK3CG|OSM|DUSP9|PDGFRB|TNFRSF6B|IGF2|IGF1R|GCNT2|CD40|STK3|IGFBP4|SERPINF2|CCL14|KITLG|CD74|GPR37L1|TNFRSF1B|CCL5|CCL19|LMO3|F2R|SLAMF1	BP
cellular response to cytokine stimulus	GO:0071345	40	274	3.19E-12	1.53E-10	CCL2|CD74|CCL5|IL1F10|ALOX15|CCR4|CCR7|IL1A|STAT4|TNFRSF1B|CSF1R|TNFRSF6B|CXCR3|CCL14|STAP1|SLIT3|JAK3|HCLS1|OSM|CCR10|IL36G|CXCR6|DPYSL3|IFNE|CD40|PTGIS|SOCS1|PTGES|EPOR|IL2RA|F3|CXCL5|GFI1|ACKR4|CCL19|IL21R|CCR2|PDE2A|EREG|EBI3	BP
cell-cell adhesion	GO:0098609	40	269	1.90E-12	9.84E-11	CCL2|IL7R|CDH15|TNFAIP8L2|TGFB1|CD2|CCR7|CD40LG|RASAL3|CD83|CCL5|FSTL3|DSC1|JAK3|CTNNA3|CDH5|ZAP70|IGF2|ITGB2|RAC2|ITGB7|GRID2|CARD11|NCR3|IGFBP2|FERMT3|PLA2G2F|PRKCQ|SASH3|CD74|GATA1|DSG1|SCARF2|HLX|C1QTNF1|CD3E|CDH11|RGCC|THBS4|SLAMF1	BP
metal ion transport	GO:0030001	39	408	2.89E-07	5.57E-06	CCL2|SLC4A10|ATP2A3|HOMER1|P2RX1|SLC30A1|KCNA3|SLC10A1|SLC35G1|SLC9A3|SLC28A3|TMEM37|CCL5|PIK3CG|CXCR3|KCNN4|GAL|KCNS3|TF|TRPV6|KCNIP3|KCNIP1|TRPV2|ORAI2|WNK3|RAMP3|KCNAB2|TRPV5|CNGA3|KCNN3|RASA3|ATP4B|CCL19|KCNJ8|F2R|CYBA|STK39|SLC1A2|SLC1A3	BP
cellular lipid metabolic process	GO:0044255	39	460	4.34E-06	6.58E-05	CD74|SERPINA12|PTGS1|PIBF1|STAR|TGFB1|ALG6|ALOX15|SMPD3|TRIB3|P2RX1|ALDH1A1|ALDH1A2|FLT1|APOD|APOE|CERS3|DGAT2|CSF1R|FGR|PIK3CG|CYP26B1|C3|LRAT|SAMD8|ST3GAL2|ST3GAL1|LIPE|TBXAS1|PTGES|PTGIS|RBP4|PDGFRB|PLA2G2F|FADS3|PEMT|CCL19|ELOVL6|CH25H	BP
cell projection organization	GO:0030030	39	485	1.35E-05	0.000176583	ELAVL4|CDH11|CCK|NDNF|LRFN3|ADCYAP1|LHFPL5|DNAAF4|NES|GSN|APOD|APOE|RAP1GAP|GRID2|CSF1R|STAP1|VIL1|SLIT3|CRMP1|PPP1R16B|TRPV2|PLS1|CLIC5|RAC2|DPYSL3|NDN|CDC42EP2|FES|FSCN1|SNAP25|SEMA3C|GFI1|SCARF1|WNT3|NTN1|NOG|CEP290|OGN|EMP3	BP
reproduction	GO:0000003	38	531	0.000170123	0.001595752	LIF|NOG|MFGE8|ACRBP|OSM|P2RX1|IL1A|SOX17|CCDC182|RXFP2|NR2F2|CYP26B1|SLIT3|SRD5A2|DHCR24|TTPA|TOP2A|WNT2B|KIF18A|PTGIS|DRD5|STK3|HERC4|IGFBP5|KITLG|SNAI1|GATA2|GATA1|EPOR|RPS6KA2|WNT3|WNT2|DMRTA1|FOXA1|PLTP|ZPBP2|ARHGDIB|CFTR	BP
positive regulation of cell differentiation	GO:0045597	38	348	1.80E-08	4.65E-07	IL7R|CD74|LIF|SPDEF|TGFB1|NDNF|CCR2|GCNT2|GSX2|CD83|PAX8|SOX17|CYP26B1|ZAP70|HCLS1|TGFB1I1|TRPV2|LTBP3|DPYSL3|STK3|FES|SERPINF2|KITLG|SNAI1|GATA2|SASH3|GATA1|NTN1|SCARF1|HLX|WNT3|WNT2|LMO3|FOXA1|ZBTB46|RGCC|ATOH8|CMKLR1	BP
transmembrane receptor protein tyrosine kinase signaling pathway	GO:0007169	36	237	1.42E-11	6.25E-10	SERPINA12|TGFB1|EPGN|BLK|PDGFRB|PLAUR|FLT1|APOD|ADAMTS3|CCBE1|CSF1R|VIL1|FGR|DOK2|STAP1|TMEM204|JAK3|PTP4A3|FGF16|ZAP70|IGF2|IGF1R|NDN|EFEMP1|PLAT|IGFBP2|FES|IGFBP4|IGFBP5|PRKCQ|F3|SOCS1|ITK|NOG|EREG|BTK	BP
secretion by cell	GO:0032940	36	357	2.55E-07	5.00E-06	TGFB1|LIF|CD2|SYTL3|CCL5|MYO1G|C5AR2|SMPD3|CCR7|P2RX1|IL1A|MC4R|FCER1G|FCER1A|CSF1R|FGR|GAL|OSM|ZAP70|RAB15|RAC2|SNAP25|ADORA2B|RBP4|FES|BLK|PRAM1|PAX8|RAB11FIP2|SOCS1|EXOC3L1|C1QTNF1|F2R|RGCC|SLAMF1|SYN1	BP
positive regulation of response to external stimulus	GO:0032103	35	191	2.42E-13	1.57E-11	CCL2|CD74|TGFB1|SH2D1A|CCR2|C5AR1|CCR7|UNC93B1|SERPINE1|LY86|FCER1G|FCER1A|TIRAP|THBS4|CCL5|CXCR3|STAP1|FGF16|RAC2|NCR3|ADORA2B|LTA|CYBA|SERPINF2|CCL14|CXCL5|GFI1|SCARF1|CCL19|PDE2A|CD14|COLEC12|EREG|C3AR1|CMKLR1	BP
regulation of defense response	GO:0031347	34	265	2.74E-09	8.27E-08	CCL2|TNFAIP8L2|APOD|SH2D1A|CCR7|UNC93B1|SERPINE1|FCER1G|FCER1A|TNFRSF1B|TIRAP|CCL5|FGR|LMCD1|STAP1|CCL14|CLDN7|FAM131B|NCR3|ADORA2B|PTGIS|LTA|CYBA|SAMHD1|CXCL5|GFI1|TNFAIP6|PDE2A|SOCS1|CD14|COLEC12|EREG|STK39|SLC1A3	BP
cytokine-mediated signaling pathway	GO:0019221	34	214	1.76E-11	7.72E-10	CCL2|CD74|CCL5|IL1F10|CCR2|CCR4|CCR7|IL1A|STAT4|TNFRSF1B|CSF1R|CXCR3|CCL14|STAP1|OSM|JAK3|SLIT3|CCR10|IL36G|CXCR6|IFNE|CD40|SOCS1|EPOR|IL2RA|F3|CXCL5|GFI1|ACKR4|CCL19|IL21R|TNFRSF6B|EREG|EBI3	BP
regulation of secretion	GO:0051046	32	270	4.33E-08	1.02E-06	CD74|TGFB1|LIF|SYTL3|CCL5|C5AR2|CD2|CCR7|IL1A|FCER1G|FCER1A|CSF1R|FGR|GAL|OSM|ZAP70|RAB15|RAC2|WNK3|ADORA2B|CYBA|RBP4|FES|BLK|PRAM1|PAX8|SOCS1|C1QTNF1|F2R|RGCC|STK39|SLAMF1	BP
small molecule biosynthetic process	GO:0044283	31	303	1.29E-06	2.18E-05	PCK2|CD74|PTGS1|PDXK|TGFB1|CDO1|PIBF1|ALOX15|ALOX5AP|TRIB3|CTH|PTGES|ALDH1A2|APOE|FCER1A|TBXAS1|ALOX5|PTGIS|RBP4|FADS3|SNAI1|SERPINA12|DHCR24|SAMHD1|GFI1|DKK3|PDE2A|ELOVL6|PLTP|SLC1A3|CH25H	BP
response to nitrogen compound	GO:1901698	31	333	7.60E-06	0.000107772	SERPINA12|DRD5|MGARP|C5AR1|TRIB3|P2RX1|GNAI2|MC4R|FCER1G|ARHGEF2|PIK3CG|HOMER1|IGF2|ITGB2|IFNE|AQP8|IGFBP2|IGFBP5|PRKCQ|TMEM67|SOCS1|CCL19|KCNJ8|PDE2A|GNA14|COLEC12|CA2|HCRTR1|CFTR|SLC1A2|SLC1A3	BP
response to wounding	GO:0009611	30	179	8.58E-11	3.48E-09	CCL2|TGFB1|NOG|CD40LG|NDNF|ALOX15|SERPING1|P2RX1|IL1A|SERPINE1|FCER1G|ADRA2A|VIL1|ZAP70|DPYSL3|APOD|C1QTNF1|FERMT3|SERPINF2|PRKCQ|GATA1|F3|SCARF1|GPR4|DRD5|TFPI2|F2R|VWF|SLC1A2|SLC1A3	BP
lipid biosynthetic process	GO:0008610	30	287	1.27E-06	2.16E-05	CD74|SERPINA12|PTGS1|PIBF1|STAR|SCP2|ALOX15|TRIB3|P2RX1|PTGES|ALDH1A2|APOE|CERS3|DGAT2|PIK3CG|C3|SRD5A2|SAMD8|ST3GAL2|ST3GAL1|TBXAS1|PTGIS|FADS3|SNAI1|DHCR24|GFI1|PEMT|DKK3|ELOVL6|CH25H	BP
small GTPase mediated signal transduction	GO:0007264	29	266	8.81E-07	1.54E-05	RASGRP2|RASD2|RASD1|REM1|ARL11|SH2D3C|RASAL3|ARHGEF15|RAP1GAP|RGL3|ARHGEF2|DOK2|DOK3|ARHGDIB|RASEF|SIPA1|RAB15|RASGRP4|RAC2|RASL11B|FGD3|CDC42EP2|CHM|RHOH|KITLG|CYTH4|VAV1|F2R|ARHGEF40	BP
peptidyl-tyrosine phosphorylation	GO:0018108	29	132	5.53E-13	3.33E-11	CD74|PDGFRB|EPGN|CCL5|ARHGEF2|SAMSN1|FLT1|FCER1A|THBS4|CSF1R|FGR|STAP1|JAK3|HCLS1|ZAP70|IGF1R|ITGB2|EFEMP1|FES|BLK|HCK|KITLG|GATA1|ITK|F2R|TIE1|CLK4|CD3E|BTK	BP
peptidyl-tyrosine modification	GO:0018212	29	134	7.65E-13	4.42E-11	CD74|PDGFRB|EPGN|CCL5|ARHGEF2|SAMSN1|FLT1|FCER1A|THBS4|CSF1R|FGR|STAP1|JAK3|HCLS1|ZAP70|IGF1R|ITGB2|EFEMP1|FES|BLK|HCK|KITLG|GATA1|ITK|F2R|TIE1|CLK4|CD3E|BTK	BP
regulation of anatomical structure size	GO:0090066	25	201	5.67E-07	1.03E-05	IL7R|ALOX15|P2RX1|GSN|ADORA2B|APOE|ADRB1|PLOD3|ADRA2A|VIL1|HRH2|HCLS1|TRPV2|PLS1|TBXA2R|CDC42EP2|AQP8|SERPINF2|SEMA3C|WNT3|NTN1|DRD5|F2R|ARPC1B|LMOD1	BP
wound healing	GO:0042060	24	149	1.28E-08	3.41E-07	NOG|CD40LG|NDNF|ALOX15|SERPING1|P2RX1|IL1A|SERPINE1|FCER1G|ADRA2A|VIL1|ZAP70|APOD|C1QTNF1|FERMT3|SERPINF2|PRKCQ|GATA1|F3|GPR4|DRD5|TFPI2|F2R|VWF	BP
leukocyte cell-cell adhesion	GO:0007159	24	133	1.79E-09	5.75E-08	CCL2|IL7R|CD40LG|TNFAIP8L2|CCL5|CCR7|RASAL3|CD83|JAK3|ZAP70|IGF2|ITGB2|RAC2|ITGB7|CARD11|IGFBP2|FERMT3|PLA2G2F|PRKCQ|SASH3|CD74|HLX|CD3E|SLAMF1	BP
cell morphogenesis involved in differentiation	GO:0000904	24	268	0.000135128	0.001312844	ELAVL4|CDH11|LRFN3|CCK|LHFPL5|APOE|PLOD3|CSF1R|SOX17|HRH2|CRMP1|SLIT3|TRPV2|CLIC5|ITGB7|NDN|FERMT3|GATA1|SEMA3C|WNT3|NTN1|NOG|OGN|SLC1A3	BP
leukocyte proliferation	GO:0070661	23	144	2.94E-08	7.26E-07	IL7R|CD74|CD40LG|CCL5|RASAL3|IKZF3|CD79A|MZB1|GPR183|JAK3|IFNE|ZAP70|IGF2|RAC2|CARD11|IGFBP2|PLA2G2F|PRKCQ|KITLG|SASH3|EBI3|CD3E|SLAMF1	BP
regulation of hormone levels	GO:0010817	22	190	7.54E-06	0.000107491	LIF|STAR|SMPD3|CCL5|EXOC3L1|ALDH1A1|ALDH1A2|DGAT2|CYP26B1|GAL|OSM|MC4R|LRAT|RBP4|BLK|SRD5A2|PAX8|RAB11FIP2|GFI1|C1QTNF1|DKK3|FOXA1	BP
organic hydroxy compound metabolic process	GO:1901615	22	210	3.10E-05	0.000376839	SERPINA12|PDXK|STAR|DKK3|ALOX15|HDC|ALDH1A1|APOE|DGAT2|ITPKA|TH|LRAT|TTPA|LIPE|RBP4|SNAI1|PAX8|DHCR24|GFI1|RNF180|PLTP|CH25H	BP
regulation of cell projection organization	GO:0031344	21	202	5.15E-05	0.000580432	PLS1|SNAP25|SEMA3C|APOE|RAC2|RAP1GAP|SCARF1|GRID2|WNT3|NTN1|DPYSL3|STAP1|NDNF|VIL1|SLIT3|FES|CDC42EP2|PPP1R16B|TRPV2|FSCN1|GFI1	BP
regulation of body fluid levels	GO:0050878	20	141	1.24E-06	2.10E-05	FCER1G|F3|CD40LG|FERMT3|SERPING1|WNK3|C1QTNF1|ADRA2A|TFPI2|CYP26B1|F2R|P2RX1|CYBA|ZAP70|SERPINF2|PRKCQ|STK39|VWF|SERPINE1|GATA1	BP
peptide secretion	GO:0002790	20	202	0.000141277	0.001360419	CD74|RAB11FIP2|BLK|SOCS1|SMPD3|EXOC3L1|TGFB1|RGCC|CSF1R|FGR|CCL5|C5AR2|F2R|RBP4|SLAMF1|CD2|CCR7|IL1A|PAX8|MC4R	BP
ERK1 and ERK2 cascade	GO:0070371	20	126	2.53E-07	4.98E-06	CAVIN3|CCL2|LIF|GPR183|CCL14|GCNT2|TIRAP|CCL19|LMO3|CSF1R|CD74|CCL5|C5AR2|F2R|ALOX15|C5AR1|ADCYAP1|SERPINF2|PDGFRB|SLAMF1	BP
divalent metal ion transport	GO:0070838	20	191	7.03E-05	0.000756093	ORAI2|CCL2|SLC35G1|ATP2A3|TRPV6|CCL19|TMEM37|CCL5|RAMP3|PIK3CG|CXCR3|F2R|P2RX1|CYBA|WNK3|TRPV5|RASA3|SLC30A1|HOMER1|TRPV2	BP
divalent inorganic cation transport	GO:0072511	20	193	8.02E-05	0.000840384	ORAI2|CCL2|SLC35G1|ATP2A3|TRPV6|CCL19|TMEM37|CCL5|RAMP3|PIK3CG|CXCR3|F2R|P2RX1|CYBA|WNK3|TRPV5|RASA3|SLC30A1|HOMER1|TRPV2	BP
calcium ion transport	GO:0006816	20	162	8.24E-06	0.000115353	ORAI2|CCL2|SLC35G1|ATP2A3|TRPV6|CCL19|TMEM37|CCL5|RAMP3|PIK3CG|CXCR3|F2R|P2RX1|CYBA|WNK3|TRPV5|RASA3|SLC30A1|HOMER1|TRPV2	BP
organic acid biosynthetic process	GO:0016053	19	165	3.30E-05	0.000393603	CD74|TGFB1|PTGS1|PIBF1|FCER1A|TBXAS1|ALOX5|CDO1|PTGIS|ELOVL6|ALOX15|ALOX5AP|TRIB3|FADS3|SLC1A3|CTH|PTGES|ALDH1A2|CH25H	BP
circulatory system process	GO:0003013	19	173	5.93E-05	0.000652879	TBXA2R|PTGS1|UTS2R|F2R|PLOD3|ADORA2B|DRD5|RPS6KA2|RAMP3|PDE2A|ADRB1|HRH2|PTP4A3|SERPINF2|P2RX1|STK39|QRFP|ADRA2A|CTNNA3	BP
carboxylic acid biosynthetic process	GO:0046394	19	165	3.30E-05	0.000393603	CD74|TGFB1|PTGS1|PIBF1|FCER1A|TBXAS1|ALOX5|CDO1|PTGIS|ELOVL6|ALOX15|ALOX5AP|TRIB3|FADS3|SLC1A3|CTH|PTGES|ALDH1A2|CH25H	BP
blood circulation	GO:0008015	18	170	0.000139856	0.001351522	TBXA2R|PTGS1|UTS2R|F2R|PLOD3|ADORA2B|DRD5|RPS6KA2|PDE2A|ADRB1|HRH2|PTP4A3|SERPINF2|P2RX1|STK39|QRFP|ADRA2A|CTNNA3	BP
second-messenger-mediated signaling	GO:0019932	17	115	4.66E-06	7.03E-05	TBXA2R|ADORA2B|DRD5|FCER1A|RXFP2|ADRA2A|NDNF|PDE2A|LMCD1|ADRB1|GAL|ZAP70|ADCYAP1|CXCR3|CMKLR1|CD3E|RASA3	BP
regulation of metal ion transport	GO:0010959	16	133	8.48E-05	0.000883619	CCL2|HOMER1|CCL5|SLC30A1|KCNAB2|CXCR3|F2R|GAL|WNK3|P2RX1|STK39|PIK3CG|KCNIP3|CYBA|KCNIP1|TRPV2	BP
regulation of lipid metabolic process	GO:0019216	16	132	7.82E-05	0.000824667	SERPINA12|TGFB1|APOD|PIBF1|STAR|GFI1|PDGFRB|CCL19|DKK3|FGR|APOE|TRIB3|C3|SNAI1|SAMD8|FLT1	BP
negative regulation of response to external stimulus	GO:0032102	16	119	2.54E-05	0.000316576	CCL2|SEMA3C|C1QTNF1|TNFRSF1B|TNFAIP8L2|GRID2|WNT3|TNFAIP6|APOD|PTGIS|C5AR2|STAP1|SERPING1|KANK2|SERPINF2|SERPINE1	BP
hemostasis	GO:0007599	16	82	3.55E-07	6.72E-06	FCER1G|F3|CD40LG|FERMT3|C1QTNF1|ADRA2A|TFPI2|F2R|P2RX1|SERPING1|ZAP70|SERPINF2|PRKCQ|VWF|SERPINE1|GATA1	BP
coagulation	GO:0050817	16	83	4.10E-07	7.64E-06	FCER1G|F3|CD40LG|FERMT3|C1QTNF1|ADRA2A|TFPI2|F2R|P2RX1|SERPING1|ZAP70|SERPINF2|PRKCQ|VWF|SERPINE1|GATA1	BP
cell fate commitment	GO:0045165	16	132	7.82E-05	0.000824667	WNT2B|BATF|GATA2|GSX2|WNT2|SPDEF|TBX2|NR2F2|FOXA1|WNT3|DLL4|TGFB1I1|CYP26B1|SOX17|ELF5|GATA1	BP
blood coagulation	GO:0007596	16	81	3.07E-07	5.87E-06	FCER1G|F3|CD40LG|FERMT3|C1QTNF1|ADRA2A|TFPI2|F2R|P2RX1|SERPING1|ZAP70|SERPINF2|PRKCQ|VWF|SERPINE1|GATA1	BP
regulation of actin cytoskeleton organization	GO:0032956	15	133	0.000264732	0.002278539	STAP1|ARHGEF15|ARPC1B|SERPINF2|CSF1R|ALOX15|CDC42EP2|VIL1|ARHGDIB|FES|RGCC|HCLS1|LMOD1|FSCN1|GSN	BP
homeostasis of number of cells	GO:0048872	15	122	0.000112161	0.001128049	IL7R|CD74|FCER1G|CXCL5|F2R|CCR4|JAK3|KLF1|CCR7|HCLS1|SIT1|KITLG|GATA2|SASH3|GATA1	BP
calcium ion transmembrane transport	GO:0070588	14	116	0.000223473	0.001989641	ORAI2|TRPV6|SLC35G1|ATP2A3|CCL19|TMEM37|PIK3CG|CXCR3|F2R|CYBA|TRPV5|RASA3|SLC30A1|TRPV2	BP
response to chemokine	GO:1990868	13	49	2.21E-07	4.45E-06	CCL2|CXCL5|CCL5|ACKR4|CCL19|CCR10|CXCR3|CCL14|CCR2|SLIT3|CXCR6|CCR7|CCR4	BP
regulated exocytosis	GO:0045055	13	74	1.20E-05	0.000159655	RAB11FIP2|FCER1G|RAC2|SYTL3|SNAP25|PRAM1|ADORA2B|FGR|ZAP70|P2RX1|FCER1A|RAB15|FES	BP
protein kinase B signaling	GO:0043491	13	69	6.14E-06	8.92E-05	CAVIN3|CCL2|F3|GCNT2|CCL19|C1QTNF1|CCL5|TGFB1|PIK3CG|STK3|IGFBP5|HCLS1|IGF2	BP
protein autophosphorylation	GO:0046777	13	102	0.000229157	0.002020373	JAK3|IGF1R|ITK|PDGFRB|FES|WNK3|CSF1R|FGR|ZAP70|BLK|CLK4|BTK|FLT1	BP
monocarboxylic acid biosynthetic process	GO:0072330	13	102	0.000229157	0.002020373	CD74|PTGS1|PIBF1|TBXAS1|PTGIS|ELOVL6|ALOX15|TRIB3|FADS3|SLC1A3|PTGES|ALDH1A2|CH25H	BP
cellular response to chemokine	GO:1990869	13	49	2.21E-07	4.45E-06	CCL2|CXCL5|CCL5|ACKR4|CCL19|CCR10|CXCR3|CCL14|CCR2|SLIT3|CXCR6|CCR7|CCR4	BP
vascular process in circulatory system	GO:0003018	12	55	3.76E-06	5.77E-05	TBXA2R|ADORA2B|F2R|PLOD3|DRD5|ADRA2A|PDE2A|ADRB1|HRH2|PTP4A3|SERPINF2|P2RX1	BP
phagocytosis	GO:0006909	12	57	5.18E-06	7.73E-05	CCL2|FCER1G|CEBPE|MYO1G|IRF8|PEAR1|STAP1|FGR|ALOX15|CYBA|COLEC12|BLK	BP
organic hydroxy compound transport	GO:0015850	12	94	0.00038896	0.003171837	SLC10A1|APOE|STAR|SLC16A3|C1QTNF1|SCP2|FCER1G|AQP8|GAL|PLTP|P2RX1|FCER1A	BP
hormone metabolic process	GO:0042445	12	88	0.000225391	0.002003434	CYP26B1|STAR|GFI1|DGAT2|DKK3|ALDH1A1|FOXA1|RBP4|LRAT|SRD5A2|PAX8|ALDH1A2	BP
regulation of protein kinase B signaling	GO:0051896	11	59	3.43E-05	0.000404463	CAVIN3|IGF2|F3|GCNT2|CCL19|C1QTNF1|TGFB1|PIK3CG|STK3|IGFBP5|HCLS1	BP
fatty acid derivative metabolic process	GO:1901568	11	53	1.43E-05	0.000186566	CD74|PTGS1|PIBF1|FCER1A|TBXAS1|ALOX5|DGAT2|PTGIS|ALOX15|ALOX5AP|PTGES	BP
regulation of tube size	GO:0035150	10	46	2.48E-05	0.000310593	TBXA2R|ADORA2B|F2R|PLOD3|DRD5|ADRA2A|ADRB1|HRH2|SERPINF2|P2RX1	BP
regulation of tube diameter	GO:0035296	10	46	2.48E-05	0.000310593	TBXA2R|ADORA2B|F2R|PLOD3|DRD5|ADRA2A|ADRB1|HRH2|SERPINF2|P2RX1	BP
regulation of blood vessel diameter	GO:0097746	10	46	2.48E-05	0.000310593	TBXA2R|ADORA2B|F2R|PLOD3|DRD5|ADRA2A|ADRB1|HRH2|SERPINF2|P2RX1	BP
positive regulation of protein kinase B signaling	GO:0051897	10	40	8.66E-06	0.000120623	IGF2|TGFB1|F3|GCNT2|CCL19|C1QTNF1|PIK3CG|STK3|IGFBP5|HCLS1	BP
phosphatidylinositol-mediated signaling	GO:0048015	10	63	0.000250652	0.002174588	SERPINA12|PDGFRB|CCL5|CSF1R|FGR|PIK3CG|F2R|HCLS1|PPP1R16B|FLT1	BP
integrin-mediated signaling pathway	GO:0007229	10	42	1.25E-05	0.000165696	ITGA9|FCER1G|ITGB2|ITGB7|ITGAV|FERMT3|ITGA11|ITGAL|FGR|PRAM1	BP
inositol lipid-mediated signaling	GO:0048017	10	66	0.000349913	0.002914693	SERPINA12|PDGFRB|CCL5|CSF1R|FGR|PIK3CG|F2R|HCLS1|PPP1R16B|FLT1	BP
icosanoid metabolic process	GO:0006690	10	46	2.48E-05	0.000310593	CD74|PTGS1|PIBF1|FCER1A|TBXAS1|ALOX5|PTGIS|ALOX15|ALOX5AP|PTGES	BP
icosanoid biosynthetic process	GO:0046456	10	27	4.47E-07	8.22E-06	CD74|PTGS1|PIBF1|FCER1A|TBXAS1|ALOX5|PTGIS|ALOX15|ALOX5AP|PTGES	BP
fatty acid derivative biosynthetic process	GO:1901570	10	30	9.87E-07	1.71E-05	CD74|PTGS1|PIBF1|FCER1A|TBXAS1|ALOX5|PTGIS|ALOX15|ALOX5AP|PTGES	BP
cytokine metabolic process	GO:0042107	9	49	0.000194099	0.001771681	FCER1A|CEBPE|TIRAP|CARD11|EREG|TRIB2|PRKCQ|IL1A|CD3E	BP
cAMP-mediated signaling	GO:0019933	9	50	0.000221895	0.001982091	ADORA2B|DRD5|RXFP2|ADRA2A|PDE2A|CXCR3|ADRB1|GAL|ADCYAP1	BP
regulation of coagulation	GO:0050818	8	37	0.000165613	0.001564251	FCER1G|C1QTNF1|F2R|SERPING1|ZAP70|SERPINF2|PRKCQ|SERPINE1	BP
unsaturated fatty acid biosynthetic process	GO:0006636	7	25	0.000108222	0.00110273	CD74|PTGS1|PIBF1|TBXAS1|PTGIS|ALOX15|PTGES	BP
regulation of phagocytosis	GO:0050764	7	22	5.51E-05	0.000616733	CCL2|FCER1G|STAP1|FGR|ALOX15|CYBA|BLK	BP
peptidyl-tyrosine autophosphorylation	GO:0038083	7	22	5.51E-05	0.000616733	ITK|FES|FGR|ZAP70|BLK|BTK|JAK3	BP
macrophage differentiation	GO:0030225	7	18	1.92E-05	0.000244865	LIF|CEBPE|C1QC|GAB3|ZBTB46|HCLS1|GATA2	BP
lysosome localization	GO:0032418	7	23	6.96E-05	0.000750462	FCER1G|RAC2|ADORA2B|FGR|ZAP70|FCER1A|FES	BP
lung morphogenesis	GO:0060425	7	31	0.000337057	0.00283368	WNT2B|RSPO2|LIF|WNT2|NOG|FOXA1|PLOD3	BP
collagen metabolic process	GO:0032963	7	32	0.000398304	0.003238305	TGFB1|ADAMTS3|SERPINF2|F2R|MFAP4|RGCC|MMP2	BP
thymic T cell selection	GO:0045061	6	12	2.55E-05	0.000316931	CD74|CARD11|ZAP70|CCR7|CD3D|CD3E	BP
dendritic cell differentiation	GO:0097028	6	18	0.00015401	0.001475181	BATF|CCR7|ZBTB46|TMEM176B|BATF2|GATA1	BP
cellular response to vascular endothelial growth factor stimulus	GO:0035924	6	17	0.000119074	0.001186588	PDGFRB|ADAMTS3|CCBE1|DLL4|PTP4A3|FLT1	BP
vascular endothelial growth factor signaling pathway	GO:0038084	5	11	0.000176597	0.001636685	PDGFRB|CCBE1|PTP4A3|ADAMTS3|FLT1	BP
positive regulation of phosphatidylinositol 3-kinase activity	GO:0043552	5	11	0.000176597	0.001636685	TGFB1|CCL19|PDGFRB|FGR|FLT1	BP
extracellular matrix assembly	GO:0085029	5	12	0.000242875	0.002117265	TGFB1|PLOD3|MFAP4|FBLN5|RGCC	BP
intracellular	GO:0005622	353	7359	2.34E-08	5.91E-07	REM1|PCSK1|LAPTM5|NAPSA|LHX6|APBB1|PIK3CG|HBS1L|IRX1|NPR1|IGF1R|ARHGEF15|DYSF|ZNF684|STK3|DEPDC1B|GATA2|GATA1|AKAP5|POU2AF1|TUBB4A|GRB14|PRPH|CEP290|RASGRP2|TNFSF12|RASGRP4|BBOX1|NDNF|SFXN3|SAMSN1|APOD|ETAA1|GSX2|DGAT2|SOX17|GRAP2|JAK3|RASEF|KCNIP3|ZNF514|RPH3AL|BLK|CHST7|RPS6KA2|HLX|GLYATL2|SPDEF|CABP2|CD14|ANPEP|VWF|CD40LG|ZNF831|SLC4A1|ADCYAP1|CTH|GDAP1|NR2F1|NR2F2|GGH|ATOH8|RXRG|RAB11FIP2|ARI…	CC
membrane	GO:0016020	334	4954	9.35E-29	2.82E-26	TSPAN18|KIF18A|PTGS1|DGAT2|MFGE8|SYTL2|REM1|EVA1B|CD37|C5AR2|PNOC|P2RX1|C5AR1|VSTM2L|RASAL3|UTS2R|SLC30A1|MUC15|GRAMD1C|GPRC5D|SLC35G1|SYTL3|GPR180|SLC28A3|GPR183|ARHGEF2|APBB1|IL2RA|DSC1|NXPE2|CXCR3|ATP4B|PTP4A3|TSPAN11|TRPV5|PPP1R16B|TRPV6|CDH5|TRPV2|MPEG1|CLDN15|LIPE|TBXAS1|CCR4|GPR37L1|LIPH|ALOX5|RAMP3|KCNAB2|FASLG|TMEM178A|CDH11|GALNT15|KCNN3|SLC25A27|TSPAN4|TMEM176B|SLC15A3|KITLG|GPR160|SLC…	CC
organelle	GO:0043226	304	6793	0.000108588	0.001104389	PCK2|OAF|PTGS1|DGAT2|SYTL3|SYTL2|FOXL1|TGFB1|PPP4R2|CD37|LAPTM5|PIBF1|RASAL3|SLC30A1|MIXL1|SEMA3C|CDKL2|PRPF39|SLC35G1|NAPSA|MGARP|ADAMTS3|GPR180|SNX20|ARHGEF2|FSTL3|COTL1|DEPP1|STAP1|GAL|PTP4A3|DLGAP5|PPP1R16B|TRPV6|IRX1|CERS3|NFE2|CRISPLD2|FAM131B|PCSK1|LIPE|SOD3|DYSF|ALOX5|CTSC|FLI1|HOXD1|RAMP3|KCNAB2|HOMER1|CTSZ|NR2C1|RBP4|SLC25A27|TSPAN4|SLC15A3|KITLG|SNAI1|GATA2|GATA1|HPSE|SNAP25|POU2AF1|AR…	CC
membrane-bounded organelle	GO:0043227	281	6259	0.000182446	0.001685144	PCK2|OAF|PTGS1|DGAT2|SYTL3|SYTL2|FOXL1|TGFB1|PPP4R2|CD37|LAPTM5|PIBF1|RASAL3|SLC30A1|MIXL1|CDKL2|PRPF39|SLC35G1|NAPSA|MGARP|ADAMTS3|GPR180|SNX20|ARHGEF2|FSTL3|COTL1|STAP1|GAL|PTP4A3|DLGAP5|PPP1R16B|TRPV6|IRX1|DRD5|CRISPLD2|FAM131B|PCSK1|LIPE|SOD3|DYSF|ALOX5|CTSC|FLI1|HOXD1|RAMP3|KRT25|CTSZ|NR2C1|RBP4|SLC25A27|TSPAN4|SLC15A3|GIPC2|SNAI1|GATA2|GATA1|HPSE|SNAP25|POU2AF1|ARPC1B|IRF8|MBIP|MCRIP1|GRB14…	CC
intrinsic component of membrane	GO:0031224	251	3204	1.66E-29	5.29E-27	TSPAN18|CD52|DGAT2|MGARP|PDGFRB|TSPAN11|EVA1B|CD37|C5AR2|LAPTM5|C5AR1|VSTM2L|RASAL3|UTS2R|SLC30A1|MUC15|GRAMD1C|GPRC5D|SLC35G1|CERS3|GPR180|SLC28A3|GPR183|NDST4|B3GNT9|IL2RA|DSC1|NXPE2|CXCR3|TRPV5|TMEM178A|TRPV6|CDH5|TRPV2|MPEG1|CLDN15|TBXAS1|CCR4|GPR37L1|CCR10|RAMP3|KCNAB2|FASLG|GALNT15|KCNN3|SLC25A27|TSPAN4|TMEM176B|SLC15A3|KITLG|SLC17A9|LRFN3|SLC41A2|SLC16A9|GPR4|SAMD8|RNF186|SLC2A3|RNF180|F2R…	CC
cytoplasm	GO:0005737	247	5312	6.35E-05	0.000692042	PCK2|PTGS1|DGAT2|SYTL3|SYTL2|PCSK1|LIF|LAPTM5|HAL|RASAL3|SLC30A1|GIPC2|GSN|SLC35G1|NAPSA|MGARP|MBIP|SNX20|NCF4|ARHGEF2|APBB1|COTL1|PIK3CG|STAP1|GAL|PTP4A3|DLGAP5|PPP1R16B|PYGM|ZAP70|CRISPLD2|FAM131B|LIPE|SOD3|DYSF|WNK3|ALOX5|CTSC|CHM|RAMP3|KCNAB2|HOMER1|STAR|STK3|KCNN3|SLC25A27|CTH|SLC15A3|KITLG|SNAI1|HPSE|SNAP25|ARHGEF15|SOCS1|DZIP3|ARPC1B|TUBB4A|SLC2A3|GRB14|CEP290|NTN1|CCT6B|CFTR|CAVIN3|TNFSF1…	CC
integral component of membrane	GO:0016021	246	3156	1.48E-28	4.22E-26	TSPAN18|CD52|DGAT2|MGARP|PDGFRB|TSPAN11|EVA1B|CD37|C5AR2|LAPTM5|C5AR1|VSTM2L|UTS2R|SLC30A1|MUC15|GRAMD1C|GPRC5D|SLC35G1|CERS3|GPR180|SLC28A3|GPR183|NDST4|B3GNT9|IL2RA|DSC1|NXPE2|CXCR3|TRPV5|TMEM178A|TRPV6|CDH5|TRPV2|MPEG1|CLDN15|TBXAS1|CCR4|GPR37L1|CCR10|RAMP3|KCNAB2|FASLG|GALNT15|KCNN3|SLC25A27|TSPAN4|TMEM176B|SLC15A3|KITLG|SLC17A9|LRFN3|SLC41A2|SLC16A9|GPR4|SAMD8|RNF186|SLC2A3|RNF180|F2R|ADGRG5…	CC
cell periphery	GO:0071944	206	2254	6.49E-32	2.94E-29	TSPAN18|KIF18A|SYTL3|SYTL2|TSPAN11|CD37|C5AR2|PNOC|C5AR1|RASAL3|UTS2R|SLC30A1|MUC15|LRFN3|SLC35G1|UBL3|SLC28A3|GPR183|ARHGEF2|APBB1|FGR|DSC1|PTP4A3|TRPV5|PPP1R16B|TRPV6|CDH5|TRPV2|NPR1|IGF1R|LIPE|DYSF|GPR37L1|LIPH|RAMP3|KCNAB2|CDH11|KCNN3|TSPAN4|KITLG|SNAP25|LAPTM5|GPR4|SLC2A3|GRB14|F2R|PRSS27|GRM2|GFRA2|HCRTR1|CCR4|CD3D|SLC19A3|CD3G|CAVIN3|ITGA9|APBB1IP|AFAP1L1|RASGRP4|ATP2A3|DES|ITGA11|SLC29A1|…	CC
plasma membrane	GO:0005886	204	2205	2.99E-32	1.48E-29	TSPAN18|KIF18A|SYTL3|SYTL2|TSPAN11|CD37|C5AR2|PNOC|C5AR1|RASAL3|UTS2R|SLC30A1|MUC15|LRFN3|SLC35G1|UBL3|SLC28A3|GPR183|ARHGEF2|APBB1|FGR|DSC1|PTP4A3|TRPV5|PPP1R16B|TRPV6|CDH5|TRPV2|NPR1|IGF1R|LIPE|DYSF|GPR37L1|LIPH|RAMP3|KCNAB2|CDH11|KCNN3|TSPAN4|KITLG|SNAP25|LAPTM5|GPR4|SLC2A3|GRB14|F2R|PRSS27|GRM2|GFRA2|HCRTR1|CCR4|CD3D|SLC19A3|CD3G|CAVIN3|ITGA9|APBB1IP|AFAP1L1|RASGRP4|ATP2A3|DES|ITGA11|SLC29A1|…	CC
extracellular region	GO:0005576	174	2106	2.88E-22	5.05E-20	PCK2|OAF|PTGS1|PIBF1|MFGE8|SFTPC|PLA2G2F|LIF|CD37|MFAP4|CCK|VSTM2L|RASAL3|MUC15|FBLN5|NAPSA|ADAMTS3|GPR180|CCL5|FSTL3|COTL1|SRPX2|ARHGDIB|TRPV6|IL36G|ZPBP2|CRISPLD2|PCSK1|SOD3|LIPH|IFNE|CTSC|PLS1|KRT25|CTSZ|RBP4|TGFB1I1|KITLG|HPSE|RSPO2|CXCL5|FN1|ARPC1B|TUBB4A|C1QC|PRPH|NPB|SERPING1|COLEC12|ANGPTL2|CCL19|ADAMTS15|QRFP|CCL2|TNFSF12|PDXK|EPGN|ADCYAP1|BBOX1|DES|MMP19|TFPI2|LTBP3|SERPINE1|APOD|APOE|S…	CC
extracellular space	GO:0005615	136	1726	7.36E-16	6.66E-14	PCK2|OAF|PTGS1|PIBF1|SFTPC|PCSK1|LIF|CD37|MFAP4|CCK|RASAL3|GIPC2|NAPSA|ADAMTS3|GPR180|FSTL3|COTL1|SRPX2|ARHGDIB|TRPV6|IL36G|CRISPLD2|SOD3|LIPH|IFNE|CTSC|KRT25|CTSZ|RBP4|KITLG|CAB39L|CXCL5|ARPC1B|TUBB4A|C1QC|PRPH|COLEC12|ANGPTL2|CCL19|SLC4A1|CCL2|PLS1|PDXK|EPGN|BBOX1|DES|RAC2|SERPINE1|APOD|APOE|SLC9A3|THBS4|SERPINA12|VIL1|PLTP|ABCA3|IGF2|DPYSL3|EFEMP1|EFEMP2|IGFBP2|IGFBP4|IGFBP5|CD74|NOG|KRT75|PDG…	CC
vesicle	GO:0031982	122	1867	2.36E-09	7.38E-08	PCK2|OAF|PTGS1|SYTL3|SYTL2|PCSK1|CD37|MFAP4|RASAL3|NAPSA|ADAMTS3|GPR180|ARHGEF2|COTL1|PTP4A3|TRPV6|ZPBP2|CRISPLD2|SOD3|DYSF|KRT25|F3|RBP4|TSPAN4|GIPC2|CAB39L|SNAP25|ARPC1B|TUBB4A|SLC2A3|GRB14|PRPH|ADRB1|COLEC12|ANGPTL2|PRSS23|CFTR|PDXK|BBOX1|C1QC|DES|EXOC3L1|UNC93B1|LTBP3|SERPINE1|SLC9A3|THBS4|EFEMP1|VIL1|GRAP2|IGF2|DPYSL3|RPH3AL|EFEMP2|CD74|TMEM67|SPACA9|SPRN|SNX20|BTK|SYN1|KRT75|PDGFRB|PMP2|NCF…	CC
endomembrane system	GO:0012505	90	1761	0.00159754	0.01042817	PTGS1|LCTL|SYTL3|SYTL2|PCSK1|SLC30A1|SLC35G1|NAPSA|CERS3|B3GNT9|PTP4A3|ZPBP2|CRISPLD2|SOD3|ALOX5|SNAP25|KCNIP3|SLC2A3|RNF180|CFTR|RASD1|ATP2A3|ACRBP|ALG6|GRB14|EXOC3L1|TRIB3|UNC93B1|APOD|MZB1|DGAT2|CYP26B1|GRAP2|SDF2L1|SAMD8|DPYSL3|RPH3AL|PTGES|CHST7|TMEM67|RPS6KA2|CABP2|ELOVL6|CD14|NRROS|SNX20|SYN1|CD74|NCF4|SMPD3|CD79A|SNX10|LRAT|RAB15|CLIC5|PLPP7|FADS3|GALNT16|RAB11FIP2|YTHDC2|GALNT15|ADRB1|AB…	CC
intrinsic component of plasma membrane	GO:0031226	67	603	3.04E-14	2.23E-12	PTH1R|SLC4A10|NCF1|C1QTNF1|EPGN|CD2|CD72|ITGA9|PLAUR|CD37|NCF4|SLC16A3|ITGA11|SLC4A1|SLC29A1|P2RX1|RASAL3|UTS2R|KCNA3|FLT1|SLC10A1|FCER1A|SLC28A3|RHBG|ATP13A4|SLCO5A1|TMEM150B|TSPAN18|ICAM1|KCNS3|CD79A|KCNIP3|TNFRSF6B|KCNIP1|DRD5|ITGB2|ITGB7|GRID2|NCR3|CD40|AQP8|KCNAB2|GPR171|CNGA3|PDGFRB|TSPAN4|TNFRSF1B|ATP2A3|SLC43A2|RASA3|FCER1G|TSPAN11|ATP4B|LAPTM5|RHCG|SYNDIG1|LRRC32|KCNJ8|ADRA2A|ITGAV|ADRB1…	CC
integral component of plasma membrane	GO:0005887	62	572	7.59E-13	4.42E-11	PTH1R|SLC4A10|NCF1|C1QTNF1|EPGN|CD72|ITGA9|PLAUR|CD37|NCF4|SLC16A3|ITGA11|SLC4A1|SLC29A1|P2RX1|UTS2R|KCNA3|FLT1|SLC10A1|FCER1A|SLC28A3|RHBG|ATP13A4|SLCO5A1|TMEM150B|TSPAN18|ICAM1|KCNS3|CD79A|KCNIP3|TNFRSF6B|KCNIP1|DRD5|ITGB2|ITGB7|GRID2|NCR3|CD40|AQP8|KCNAB2|GPR171|CNGA3|TSPAN4|TNFRSF1B|ATP2A3|SLC43A2|FCER1G|TSPAN11|ATP4B|LAPTM5|RHCG|SYNDIG1|LRRC32|KCNJ8|ADRA2A|ITGAV|ADRB1|CYBA|ITGAL|GRM2|HCRTR1|…	CC
cytoskeleton	GO:0005856	56	967	0.000991896	0.006977963	KRT75|PIBF1|AFAP1L1|MYO1G|MYO1F|DES|KIF20B|SLC4A1|FGR|TRIB2|RGS19|LRRCC1|MAP9|GNAI2|NES|GSN|POC1B|SNX10|RHBG|ARHGEF2|COTL1|CDKL2|VIL1|AK5|JAK3|SRPX2|DLGAP5|TGFB1I1|TOP2A|PLS1|CLIC5|RAC2|DPYSL3|NDN|CDC42EP2|ORC4|KIF18A|KRT25|FERMT3|MAP1S|FES|KITLG|KCNAB2|FSCN1|KIF3A|TMEM67|NFE2|RPS6KA2|ARPC1B|SLC16A3|SPACA9|PRPH|CEP290|RGCC|LMOD1|TUBB4A	CC
cell projection	GO:0042995	46	657	6.01E-05	0.000661066	RASGRP2|TGFB1|PTGS1|AFAP1L1|MGARP|MYO1G|LRFN3|CCK|LHFPL5|GNAI2|KCNA3|ARHGEF15|APOD|POC1B|SLC9A3|TAC1|GRID2|ARHGEF2|APBB1|FGR|VIL1|HOMER1|PPP1R16B|SYNDIG1|GRM2|TRPV2|RAC2|DPYSL3|NDN|KIF18A|KCNAB2|FERMT3|PNOC|FSCN1|CTNNA3|TMEM67|SNAP25|ABI3|RIPOR2|DRD5|CEP290|FOXA1|PDE6A|TUBB4A|SLC1A2|SLC1A3	CC
cell junction	GO:0030054	42	503	2.68E-06	4.24E-05	RASGRP2|PDGFRB|EGFLAM|AFAP1L1|CLDN15|PLAUR|GABRR2|DES|LRFN3|ITGA11|CD2|FLT1|GJB1|SYNDIG1|ARHGEF2|DSC1|TMEM204|ZAP70|SRPX2|HOMER1|TGFB1I1|DSG1|CDH5|CLDN7|JCAD|RAC2|WNK3|NCR3|KCNAB2|FERMT3|FES|TSPAN4|FSCN1|CTNNA3|SNAP25|GJA4|ITK|ARPC1B|GJC1|COL13A1|CD3E|SYN1	CC
membrane protein complex	GO:0098796	37	622	0.004478552	0.023297907	CD74|ITGA9|NCF1|APBB1IP|NCF4|GABRR2|ITGA11|GNAI2|KCNA3|CD79A|FCER1G|GJB1|PIK3CG|ZAP70|KCNS3|SDF2L1|KCNIP3|KCNIP1|ITGB2|CD3E|ITGB7|GRID2|CARD11|KCNAB2|CYBA|SNAP25|GJA4|ATP4B|ITGAV|GJC1|CD14|CNGA3|ITGAL|CLIC5|CD3D|CFTR|CD3G	CC
plasma membrane region	GO:0098590	36	345	1.19E-07	2.52E-06	CAVIN3|ITGA9|CDH15|GABRR2|RASGRP2|C5AR2|C5AR1|SLC4A1|SLC29A1|P2RX1|LHFPL5|SLC9A3|RHBG|ARHGEF2|FGR|SRPX2|TRPV5|SYNDIG1|GRM2|CLDN7|LIPE|GRID2|KIF18A|PTGIS|HOMER1|FSCN1|TMEM67|LRFN3|RHCG|RIPOR2|DRD5|PDE2A|F2R|STK39|SLC1A1|SLC1A2	CC
cell surface	GO:0009986	34	264	2.51E-09	7.75E-08	IL7R|CD74|CD40LG|CD2|TGFB1|LRFN3|ADAMTS15|LRFN5|CCR7|CD79A|FCER1G|FCER1A|CD83|CSF1R|CXCR3|SRPX2|TRPV2|ITGB2|ITGB7|CCR10|RAMP3|PLAT|FASLG|SERPINF2|CD8A|MXRA8|RSPO2|F3|CD14|SLC1A2|CCR4|CD3E|SLAMF1|SLC1A3	CC
side of membrane	GO:0098552	29	179	3.57E-10	1.28E-08	IL7R|CD74|ALOX15|CCR4|CD2|CCR7|P2RX1|RASAL3|GNAI2|CD79A|FCER1G|FCER1A|CD83|FGR|CXCR3|JAK3|KCNIP1|ZAP70|KCNAB2|FASLG|FES|BLK|CD8A|RASA3|ITK|CD14|SLAMF1|CD3E|BTK	CC
neuron projection	GO:0043005	29	349	9.78E-05	0.001007888	RASGRP2|PTGS1|MGARP|LRFN3|CCK|LHFPL5|GNAI2|KCNA3|ARHGEF15|APOD|TAC1|ARHGEF2|APBB1|HOMER1|SYNDIG1|GRM2|TRPV2|DPYSL3|GRID2|KCNAB2|PNOC|FSCN1|SNAP25|RIPOR2|CEP290|PDE6A|TUBB4A|SLC1A2|SLC1A3	CC
synapse	GO:0045202	23	267	0.000308884	0.002632196	RASGRP2|EGFLAM|CDH15|SYTL3|GABRR2|DES|LRFN3|P2RX1|RGS19|APBB1|DLGAP3|SRPX2|HOMER1|SYNDIG1|ADGRB1|GRM2|GRID2|KCNAB2|PNOC|SNAP25|PDE2A|F2R|SYN1	CC
receptor complex	GO:0043235	22	139	6.75E-08	1.51E-06	CD74|ITGA9|APBB1IP|GABRR2|ITGA11|CD79A|ZAP70|GPR160|FLT1|NPR1|ITGB2|ITGB7|GRID2|CARD11|RAMP3|GPR37L1|ITGAV|CD14|ITGAL|CD3D|CD3E|CD3G	CC
cell-cell junction	GO:0005911	18	188	0.000431352	0.003445107	JCAD|GJC1|GJA4|ITK|CLDN15|GJB1|WNK3|DES|NCR3|DSC1|COL13A1|ZAP70|CD2|DSG1|CLDN7|CD3E|FSCN1|CTNNA3	CC
extracellular matrix	GO:0031012	17	76	2.74E-08	6.85E-07	MFAP4|MMP17|LTBP3|SOD3|EFEMP1|NTN1|THBS4|THBS2|MMP19|LMCD1|COL5A3|F3|CFP|TGFB1I1|VWF|SERPINE1|FBLN5	CC
secretory vesicle	GO:0099503	15	187	0.005922587	0.028710904	ITGB2|NAPSA|DPYSL3|SYTL3|SYTL2|ACRBP|SLC2A3|SPACA9|PLAT|GAL|ABCA3|EXOC3L1|VWF|ZPBP2|SYN1	CC
extrinsic component of membrane	GO:0019898	15	121	0.000103215	0.001055673	BTK|NCF1|ITK|SYTL3|SNX10|FES|FGR|PIK3CG|ALOX15|JAK3|BLK|KCNAB2|GNAI2|KCNIP1|ZAP70	CC
external side of plasma membrane	GO:0009897	15	89	4.09E-06	6.24E-05	IL7R|CD74|FCER1G|FCER1A|CD83|CXCR3|CD14|CCR4|CD2|CCR7|CD8A|FASLG|CD3E|SLAMF1|CD79A	CC
axon	GO:0030424	15	151	0.000892151	0.006417579	SNAP25|DPYSL3|MGARP|TAC1|TUBB4A|APBB1|KCNAB2|LRFN3|HOMER1|FSCN1|CCK|PNOC|KCNA3|SLC1A2|TRPV2	CC
actin cytoskeleton	GO:0015629	15	197	0.009079627	0.039694141	PLS1|RAC2|DPYSL3|MYO1G|ARPC1B|ORC4|FGR|FERMT3|VIL1|NFE2|MYO1F|LMOD1|SLC16A3|FSCN1|AFAP1L1	CC
plasma membrane signaling receptor complex	GO:0098802	14	80	5.80E-06	8.47E-05	ITGA9|ITGB2|APBB1IP|ITGB7|GRID2|CARD11|ITGAV|ITGA11|ITGAL|ZAP70|CD79A|CD3D|CD3E|CD3G	CC
cytoplasmic side of plasma membrane	GO:0009898	14	85	1.07E-05	0.000144914	BLK|BTK|ITK|FES|FGR|KCNAB2|ALOX15|JAK3|CD2|RASAL3|RASA3|GNAI2|KCNIP1|ZAP70	CC
cell leading edge	GO:0031252	14	123	0.000385087	0.003149707	RASGRP2|RAC2|DPYSL3|MYO1G|ABI3|RIPOR2|ARHGEF2|APBB1|FGR|VIL1|FSCN1|KIF18A|SLC1A2|CTNNA3	CC
cell body	GO:0044297	13	124	0.001228299	0.00835951	APOD|DPYSL3|TAC1|TUBB4A|SYNDIG1|ARHGEF2|GAL|KCNN3|PNOC|ZPBP2|SLC1A3|GNAI2|TRPV2	CC
apical part of cell	GO:0045177	13	124	0.001228299	0.00835951	SLC9A3|RHCG|PLAUR|AQP8|PLAT|C5AR2|HOMER1|C5AR1|SLC29A1|LHFPL5|TRPV5|STK39|SLC1A1	CC
membrane region	GO:0098589	12	110	0.001369806	0.009150572	CAVIN3|CDH15|TNFRSF1B|CARD11|KIF18A|PTGIS|F2R|CD14|ZAP70|LIPE|BTK|CD79A	CC
membrane raft	GO:0045121	12	106	0.001024004	0.007166707	CAVIN3|CDH15|TNFRSF1B|CARD11|KIF18A|PTGIS|F2R|CD14|ZAP70|LIPE|BTK|CD79A	CC
membrane microdomain	GO:0098857	12	106	0.001024004	0.007166707	CAVIN3|CDH15|TNFRSF1B|CARD11|KIF18A|PTGIS|F2R|CD14|ZAP70|LIPE|BTK|CD79A	CC
extrinsic component of plasma membrane	GO:0019897	12	69	2.81E-05	0.00034678	BTK|ITK|SYTL3|FES|FGR|KCNAB2|ALOX15|JAK3|BLK|GNAI2|KCNIP1|ZAP70	CC
secretory granule	GO:0030141	11	127	0.010382102	0.04387953	ITGB2|NAPSA|ACRBP|SLC2A3|SPACA9|PLAT|GAL|ABCA3|EXOC3L1|VWF|ZPBP2	CC
synaptic membrane	GO:0097060	10	78	0.001129369	0.007813506	HOMER1|GRID2|GABRR2|PDE2A|LRFN3|F2R|SRPX2|P2RX1|SYNDIG1|GRM2	CC
postsynapse	GO:0098794	10	104	0.007490303	0.034542215	HOMER1|GRID2|GABRR2|KCNAB2|LRFN3|F2R|P2RX1|RGS19|SYNDIG1|ADGRB1	CC
basolateral plasma membrane	GO:0016323	9	77	0.003470215	0.019037106	ITGA9|RHCG|RHBG|C5AR2|C5AR1|SLC4A1|SLC29A1|STK39|CLDN7	CC
lamellipodium	GO:0030027	8	67	0.005094749	0.025619982	RAC2|DPYSL3|MYO1G|ABI3|APBB1|VIL1|FSCN1|CTNNA3	CC
collagen trimer	GO:0005581	8	39	0.00022692	0.002013728	FCN1|EMILIN1|C1QTNF1|C1QC|C1QTNF5|COL5A3|COLEC12|COL6A2	CC
cluster of actin-based cell projections	GO:0098862	7	54	0.005756961	0.028433251	PLS1|DRD5|SLC9A3|RIPOR2|LCTL|VIL1|LHFPL5	CC
T cell receptor complex	GO:0042101	6	12	2.55E-05	0.000316931	APBB1IP|CARD11|ZAP70|CD3D|CD3E|CD3G	CC
protein complex involved in cell adhesion	GO:0098636	6	15	6.80E-05	0.000735957	ITGA9|ITGB2|ITGB7|ITGAV|ITGA11|ITGAL	CC
leading edge membrane	GO:0031256	6	44	0.008312675	0.036823929	RASGRP2|MYO1G|RIPOR2|ARHGEF2|FGR|SLC1A2	CC
anchored component of membrane	GO:0031225	6	44	0.008312675	0.036823929	PLAUR|RHBG|SPRN|CD14|CD2|GFRA2	CC
microvillus	GO:0005902	5	29	0.006628501	0.031523109	FOXA1|MYO1G|VIL1|FSCN1|TGFB1	CC
immunological synapse	GO:0001772	5	19	0.001356846	0.009086348	PRKCQ|CARD11|CD3E|ZAP70|CD37	CC
podosome	GO:0002102	3	11	0.012139612	0.049055232	FERMT3|AFAP1L1|FSCN1	CC
NADPH oxidase complex	GO:0043020	3	6	0.003198894	0.018042471	NCF1|CYBA|NCF4	CC
binding	GO:0005488	387	6284	1.42E-26	3.22E-24	REM1|LHX6|GPR183|APBB1|PIK3CG|HBS1L|IRX1|NPR1|IGF1R|ARHGEF15|DYSF|IL2RA|IFNE|ZNF684|STK3|NEUROG2|GATA2|GATA1|SNAP25|ARID5A|POU2AF1|TUBB4A|GRB14|CEP290|PLTP|ELAVL4|TNFSF12|EGFLAM|MMP17|RASGRP4|BBOX1|MMP19|NDNF|SAMSN1|SERPINE1|MC4R|APOD|APOE|GSX2|SOX17|CDC25C|JAK3|RASEF|KCNIP3|ZNF514|RPH3AL|BLK|HCK|PMCH|RPS6KA2|HLX|SPDEF|CABP2|ITGAV|PDE6A|ITGAL|ANPEP|FMNL3|VWF|CD40LG|ZNF831|SLC4A1|ADCYAP1|CTH|PKLR|…	MF
catalytic activity	GO:0003824	221	4081	4.98E-09	1.45E-07	PCK2|PTGS1|LCTL|PHOSPHO1|KLK10|PLA2G2F|TGM2|PPP4R2|CD40LG|RASAL3|NDST4|ADAMTS4|NAPSA|CERS3|ADAMTS3|TRUB1|ARHGEF2|B3GNT9|FGR|PIK3CG|STAP1|PTP4A3|DLGAP5|PPP1R16B|HBS1L|PYGM|NPR1|IGF1R|PCSK1|LIPE|SOD3|LIPH|ALOX5|CTSC|CHM|KCNAB2|CTSZ|GALNT15|HAL|CTH|KITLG|HPSE|ARHGEF15|SOCS1|DZIP3|TUBB4A|RNF180|TFPI2|F2R|SERPING1|CCL19|CH25H|HHIPL1|PDXK|EPGN|CYB5R2|RASGRP4|BBOX1|ARHGAP25|ALG6|MMP19|HDC|TRIB2|TRIB3|CD…	MF
protein binding	GO:0005515	213	3031	2.47E-19	3.20E-17	LIF|PIBF1|SYTL3|SYTL2|PPP4R2|CCK|CTH|FBLN5|SEMA3C|CXCR3|SNAP25|MBIP|FMNL3|RSPO2|ARHGEF2|APBB1|COTL1|PIK3CG|STAP1|SRPX2|ACAN|ARHGDIB|TRPV6|KIF18A|IL36G|NFE2|IGF1R|ARHGEF15|IL2RA|IFNE|CHM|HOMER1|STK3|KCNN3|TSPAN4|NEUROG2|SH3BGRL|SOCS1|KITLG|SNAI1|GATA2|GATA1|AKAP5|CXCL5|DZIP3|ARPC1B|GRB14|CEP290|FOXA1|F2R|CCL19|QRFP|CD3D|CD3E|CD3G|CAVIN3|TNFSF12|PDXK|EPGN|CD2|RASGRP4|CCL5|DES|RNF180|RASD2|EFEMP1|TR…	MF
ion binding	GO:0043167	196	3158	1.03E-12	5.65E-11	PCK2|PTGS1|SYTL3|SYTL2|REM1|TGM2|FBLN5|GSN|ADAMTS4|ADAMTS3|ARHGEF2|ZFP2|DSC1|ACAN|ARHGDIB|HBS1L|CDH5|PYGM|CRISPLD2|IGF1R|SOD3|DYSF|PDE6A|LIPH|ALOX5|CHM|ZNF684|CDO1|STK3|CTH|SNAI1|GATA2|GATA1|RSPO2|CXCL5|DZIP3|PCGF6|RNF224|TUBB4A|RNF186|RNF180|COLEC12|ZNF514|NR2F1|CFTR|CH25H|RASGRP2|EGFLAM|PDXK|RASD2|RASD1|BBOX1|MMP19|NDNF|HDC|TRIB3|RAC2|DPYSL3|APOE|PLA2G12B|THBS4|THBS2|CYP26B1|EFEMP1|VIL1|JAK3|RA…	MF
organic cyclic compound binding	GO:0097159	141	3005	0.002254114	0.013770632	PCK2|PTGS1|REM1|LIF|PAX8|IGF2BP3|PRPF39|CERS3|LHX6|TRUB1|GPR183|ZFP2|HBS1L|IRX1|PYGM|NFE2|NPR1|IGF1R|LIPE|TBXAS1|WNK3|FLI1|CHM|ZNF684|STK3|SNAI1|GATA2|GATA1|TBX2|POU2AF1|TUBB4A|FOXA1|TTC14|NR2F1|CFTR|ELAVL4|BATF|PDXK|STAR|RASD2|RASD1|ATP2A3|HDC|TRIB3|APOD|APOE|GSX2|CTH|SOX17|CYP26B1|JAK3|RASEF|ZNF514|TOP2A|RASL11B|ZNF182|RHOH|PTGIS|BLK|CHDH|APLF|KIF3A|RPS6KA2|RBFOX3|HLX|SPDEF|SPRN|RBM24|MAP1S|RNP…	MF
heterocyclic compound binding	GO:1901363	133	2963	0.011988746	0.049055232	PCK2|PTGS1|REM1|LIF|PAX8|IGF2BP3|PRPF39|CERS3|LHX6|TRUB1|ZFP2|HBS1L|IRX1|PYGM|NFE2|NPR1|IGF1R|LIPE|TBXAS1|WNK3|FLI1|HOXD1|ZNF684|STK3|SNAI1|GATA2|GATA1|TBX2|POU2AF1|TUBB4A|FOXA1|TTC14|NR2F1|CFTR|ELAVL4|BATF|PDXK|RASD2|RASD1|ATP2A3|HDC|TRIB3|GSX2|CTH|SOX17|CYP26B1|JAK3|RASEF|ZNF514|TOP2A|RASL11B|ZNF182|RHOH|PTGIS|BLK|CHDH|APLF|KIF3A|RPS6KA2|RBFOX3|HLX|SPDEF|SPRN|RBM24|MAP1S|RNPC3|BATF2|STK39|TIE1|…	MF
cation binding	GO:0043169	120	2017	4.03E-07	7.55E-06	PTGS1|SYTL3|SYTL2|TGM2|FBLN5|GSN|ADAMTS4|ADAMTS3|ARHGEF2|ZFP2|DSC1|CDH5|SOD3|DYSF|ALOX5|ZNF684|CDO1|NR2C1|SNAI1|GATA2|GATA1|DZIP3|PCGF6|RNF224|RNF186|RNF180|COLEC12|ZNF514|CH25H|RASGRP2|EGFLAM|PDXK|RASGRP4|BBOX1|MMP19|KLF1|PLA2G12B|THBS4|THBS2|CYP26B1|EFEMP1|VIL1|RASEF|TGFB1I1|KCNIP3|KCNIP1|TOP2A|FCN1|ZNF182|RPH3AL|EFEMP2|PTGIS|APLF|RPS6KA2|LHX6|VAV1|CABP2|ITGAV|PDE6A|ITGAL|ANPEP|BTK|ACAN|ZNF831|…	MF
metal ion binding	GO:0046872	118	1966	3.34E-07	6.34E-06	PTGS1|SYTL3|SYTL2|TGM2|FBLN5|GSN|ADAMTS4|ADAMTS3|ARHGEF2|ZFP2|DSC1|CDH5|SOD3|DYSF|ALOX5|ZNF684|CDO1|NR2C1|SNAI1|GATA2|GATA1|DZIP3|PCGF6|RNF224|RNF186|RNF180|COLEC12|ZNF514|CH25H|RASGRP2|EGFLAM|PDXK|RASGRP4|BBOX1|MMP19|KLF1|PLA2G12B|THBS4|THBS2|CYP26B1|EFEMP1|VIL1|RASEF|TGFB1I1|KCNIP3|KCNIP1|TOP2A|FCN1|ZNF182|RPH3AL|EFEMP2|PTGIS|APLF|RPS6KA2|LHX6|VAV1|CABP2|ITGAV|PDE6A|ITGAL|ANPEP|BTK|ACAN|ZNF831|…	MF
hydrolase activity	GO:0016787	107	1835	4.23E-06	6.44E-05	PDGFRB|KLK10|PLA2G2F|RASAL3|ADAMTS4|NAPSA|ADAMTS3|ARHGEF2|PTP4A3|MYO1F|ASRGL1|HBS1L|PCSK1|LIPE|PLBD2|LIPH|CTSC|CHM|CTSZ|FASLG|HPSE|TUBB4A|TFPI2|F2R|PRSS27|PRSS23|CCL2|MMP17|ADCYAP1|RASGRP4|CCL5|MMP19|SERPINE1|LYG2|PLA2G12B|LCTL|VIL1|CRMP1|TOP2A|DPYSL3|CDC25C|APLF|KIF3A|VAV1|PDE6A|ANPEP|SERPINA12|RASGRP2|RASIP1|MYO1G|NDST4|SERPING1|ADAMTS15|SMPD3|GNAI2|FLT1|DUSP9|SIPA1|C3|DHCR24|GGH|ARHGAP25|FGD3|…	MF
anion binding	GO:0043168	102	1483	4.87E-09	1.42E-07	PCK2|SYTL3|SYTL2|REM1|FGR|ACAN|ARHGDIB|HBS1L|PYGM|CRISPLD2|IGF1R|DYSF|LIPH|CHM|STK3|RSPO2|CXCL5|TUBB4A|CFTR|PDXK|RASD2|RASD1|ATP2A3|NDNF|HDC|TRIB3|DPYSL3|APOE|CTH|THBS4|THBS2|CYP26B1|VIL1|JAK3|RASEF|TOP2A|RASL11B|CNGA3|BLK|CHDH|PTGES|KIF3A|RPS6KA2|TNFAIP6|RHOH|STK39|SNX20|TIE1|CLK4|BTK|SYN1|PDGFRB|NCF1|PMP2|NCF4|MYO1G|MYO1F|ADAMTS15|HCK|NR2F2|GNAI2|FLT1|SNX10|CIITA|CSF1R|CDKL2|PRELP|RAB15|COL5A3|…	MF
small molecule binding	GO:0036094	86	1563	0.000246217	0.002142953	PCK2|REM1|FGR|ACAN|HBS1L|PYGM|NPR1|IGF1R|WNK3|CHM|STK3|RBP4|TUBB4A|CFTR|ELAVL4|PDXK|STAR|RASD2|RASD1|ATP2A3|HDC|TRIB3|APOD|APOE|CTH|GLDC|CYP26B1|JAK3|RASEF|TOP2A|RASL11B|CNGA3|BLK|CHDH|APLF|KIF3A|RPS6KA2|RBFOX3|TNFAIP6|RBM24|RHOH|RNPC3|STK39|TIE1|CLK4|BTK|SYN1|PDGFRB|PMP2|MYO1G|MYO1F|HCK|NR2F2|GNAI2|FLT1|CIITA|CSF1R|CDKL2|RAB15|FES|IGF2BP3|SRPK3|YTHDC2|ITK|AK5|ABCA3|TOR4A|KIF20B|ARL11|ALOX5AP|P2R…	MF
signaling receptor binding	GO:0005102	83	708	1.23E-18	1.43E-16	CCL2|TNFSF12|LIF|PIBF1|EPGN|CD2|SYTL3|TGFB1|CD40LG|PLAUR|IL1F10|LRG1|CCR2|OSM|ADCYAP1|IL1A|GNAI2|IGF2|FBLN5|ANGPT4|BLK|APOE|TIRAP|DNAAF4|THBS4|OXT|CCL5|FGR|PIK3CG|DOK2|DOK3|STAP1|GAL|SLIT3|JAK3|ICAM1|C3|TGFB1I1|SYNDIG1|FGF16|IL36G|WNT2|WNT2B|RASL11B|SERPINE1|EFEMP1|CDC42EP2|IFNE|OSGIN1|NCR3|CCL14|PLAT|PMCH|HOMER1|LTA|DLL4|PDGFRB|TSPAN4|PNOC|ZAP70|KITLG|CD74|CCK|RSPO2|SEMA3C|CXCL5|SRPX2|FERMT3|WNT…	MF
molecular function regulator	GO:0098772	80	860	5.80E-13	3.46E-11	CCL2|IGF2|LIF|OSGIN1|EPGN|ADCYAP1|CD40LG|NCF4|RASGRP2|TRIB3|TGFB1|GRM2|SERPING1|TRIB2|SH2D3C|IL1A|RASAL3|SLC30A1|SERPINE1|ARHGEF15|CCK|RAB3IL1|APOE|RAP1GAP|THBS4|CCL5|ARHGEF2|CCL14|VIL1|GAL|ARHGDIB|WNK3|SIPA1|C3|OSM|KCNIP3|FGF16|IL36G|WNT2|RENBP|PI16|RAC2|ARHGAP25|FGD3|OXT|CDC42EP2|IFNE|RASGRP4|ALOX5AP|CHM|KCNAB2|PMCH|SPINK7|LTA|KCNIP1|RGL3|SERPINF2|PNOC|SOCS1|KITLG|CYTH4|SERPINA12|RASA3|RGS16|SE…	MF
transferase activity	GO:0016740	79	1624	0.009487521	0.041175547	SAT1|TGM2|PDXK|EPGN|TRIB2|HS3ST1|NPR1|NDST4|TRIB3|SCP2|IGF1R|CCL5|SRPK3|NSUN7|ADCYAP1|ZDHHC21|CD40LG|NR2F2|FLT1|CDKL2|APOE|FCER1A|CERS3|GDAP1|GCNT2|PLOD3|DGAT2|CSF1R|B3GNT9|FGR|PIK3CG|ITPKA|STAP1|DUSP9|JAK3|WNK3|LRAT|SDF2L1|PDGFRB|PYGM|ARMT1|KBTBD8|TGFB1|ST3GAL2|ST3GAL1|RAC2|PKLR|EFEMP1|ALG6|RGCC|HERC4|BLK|PRKCQ|HCK|KITLG|CHST7|DZIP3|GALNT16|BTK|RPS6KA2|GALNT15|SOCS1|ITK|PEMT|GLYATL2|CCL19|RNF180…	MF
carbohydrate derivative binding	GO:0097367	79	1225	2.96E-06	4.63E-05	PCK2|PDGFRB|PDXK|SAMHD1|RASD1|NPR1|MYO1G|REM1|NDNF|ARL11|ADAMTS15|TRIB3|P2RX1|WNK3|GNAI2|FLT1|BLK|APOE|CIITA|THBS4|ATP2A3|THBS2|ATP13A4|FGR|CDKL2|VIL1|OGN|SLIT3|JAK3|RASEF|MYO1F|ACAN|ARHGDIB|PRELP|HBS1L|RAB15|YTHDC2|TOP2A|CRISPLD2|IGF1R|RAC2|RASL11B|CSF1R|RASD2|LIPH|ORC4|KIF18A|CHM|RSPO2|COL5A3|STK3|FES|CNGA3|PRKCQ|HCK|TUBB4A|SRPK3|KIF3A|BTK|RPS6KA2|TIE1|CXCL5|ITK|KIF20B|DPYSL3|TNFAIP6|AK5|PDE2A|…	MF
signaling receptor activity	GO:0038023	77	795	2.51E-13	1.60E-11	PTH1R|RXFP2|CMKLR1|IL21R|EPGN|NPR1|ADGRE5|PLAUR|GABRR2|CCR7|CD4|CCR2|ITGA11|CCR4|GPBAR1|P2RX1|GPRC5D|UTS2R|SERPINE1|MC4R|FLT1|FCER1G|CNR2|FCER1A|F2R|GPR183|CSF1R|ADRA2A|NR2F2|CXCR3|GAL|HRH2|CXCR6|PTGER3|VIPR2|CD79A|PDGFRB|ADGRB1|GRM2|DRD5|TBXA2R|IGF1R|ITGB2|IL2RA|EFEMP1|ADGRF1|CCR10|RXRG|CD40|RAMP3|CD3E|GPR171|NR2C1|ADORA2B|TNFRSF1B|CCL5|EPOR|CD74|GPR153|GPR37L1|F3|APLNR|GPR4|ACKR4|CD3D|NOG|TNFRS…	MF
molecular transducer activity	GO:0060089	77	797	2.82E-13	1.74E-11	PTH1R|RXFP2|CMKLR1|IL21R|EPGN|NPR1|ADGRE5|PLAUR|GABRR2|CCR7|CD4|CCR2|ITGA11|CCR4|GPBAR1|P2RX1|GPRC5D|UTS2R|SERPINE1|MC4R|FLT1|FCER1G|CNR2|FCER1A|F2R|GPR183|CSF1R|ADRA2A|NR2F2|CXCR3|GAL|HRH2|CXCR6|PTGER3|VIPR2|CD79A|PDGFRB|ADGRB1|GRM2|DRD5|TBXA2R|IGF1R|ITGB2|IL2RA|EFEMP1|ADGRF1|CCR10|RXRG|CD40|RAMP3|CD3E|GPR171|NR2C1|ADORA2B|TNFRSF1B|CCL5|EPOR|CD74|GPR153|GPR37L1|F3|APLNR|GPR4|ACKR4|CD3D|NOG|TNFRS…	MF
nucleoside phosphate binding	GO:1901265	70	1373	0.005372393	0.026842196	PCK2|ELAVL4|PDXK|SAMHD1|RASD1|ATP2A3|MYO1G|REM1|TRIB3|DHCR24|YTHDC2|ARL11|CHDH|P2RX1|RBM24|GNAI2|FLT1|CIITA|CSF1R|ATP13A4|FGR|CDKL2|ARHGDIB|JAK3|RASEF|MYO1F|HBS1L|RAB15|PYGM|FES|TOP2A|NPR1|IGF1R|RAC2|RASL11B|RASD2|WNK3|ORC4|KIF18A|CHM|STK3|PDGFRB|BLK|PRKCQ|HCK|IGF2BP3|APLF|SRPK3|KIF3A|BTK|RPS6KA2|TIE1|RBFOX3|ITK|KIF20B|TUBB4A|AK5|PDE2A|CCT6B|GNA14|CNGA3|ABCA3|RHOH|RNPC3|STK39|TOR4A|CLK4|CFTR|ZAP7…	MF
transmembrane signaling receptor activity	GO:0004888	65	719	2.76E-10	1.03E-08	PTH1R|CD74|CMKLR1|RXFP2|EPGN|PDGFRB|ADGRE5|GABRR2|CCR7|CCR2|ITGA11|CCR4|GPBAR1|P2RX1|GPRC5D|UTS2R|MC4R|FLT1|FCER1G|CNR2|FCER1A|F2R|GPR183|CSF1R|ADRA2A|PTGER3|CXCR3|GAL|HRH2|CXCR6|VIPR2|CD79A|ADGRB1|GRM2|TBXA2R|IGF1R|ITGB2|IL2RA|EFEMP1|ADGRF1|CCR10|CD40|CD3E|GPR171|ADORA2B|TNFRSF1B|EPOR|GPR153|GPR37L1|F3|APLNR|GPR4|ACKR4|CD3D|IL21R|TNFRSF6B|ADRB1|ADGRG5|C5AR1|ADGRG3|HCRTR1|TIE1|LPAR6|EBI3|CD3G	MF
purine nucleotide binding	GO:0017076	61	1095	0.001456004	0.009678775	PCK2|PDGFRB|PDXK|CCT6B|RASD1|ATP2A3|MYO1G|REM1|ARL11|TRIB3|P2RX1|GNAI2|FLT1|CIITA|CSF1R|ATP13A4|FGR|CDKL2|ARHGDIB|JAK3|RASEF|MYO1F|HBS1L|RAB15|YTHDC2|TOP2A|NPR1|IGF1R|RAC2|RASL11B|RASD2|WNK3|ORC4|KIF18A|CHM|STK3|FES|BLK|PRKCQ|HCK|SRPK3|KIF3A|BTK|RPS6KA2|TIE1|SAMHD1|ITK|KIF20B|TUBB4A|AK5|PDE2A|GNA14|CNGA3|ABCA3|RHOH|STK39|TOR4A|CLK4|CFTR|ZAP70|SYN1	MF
ribonucleotide binding	GO:0032553	60	1100	0.002490912	0.014922637	PCK2|PDGFRB|PDXK|CCT6B|RASD1|ATP2A3|MYO1G|REM1|ARL11|TRIB3|P2RX1|GNAI2|FLT1|CIITA|CSF1R|ATP13A4|FGR|CDKL2|ARHGDIB|JAK3|RASEF|MYO1F|HBS1L|RAB15|YTHDC2|TOP2A|NPR1|IGF1R|RAC2|RASL11B|RASD2|WNK3|ORC4|KIF18A|CHM|STK3|FES|BLK|PRKCQ|HCK|SRPK3|KIF3A|BTK|RPS6KA2|TIE1|ITK|KIF20B|TUBB4A|AK5|PDE2A|GNA14|CNGA3|ABCA3|RHOH|STK39|TOR4A|CLK4|CFTR|ZAP70|SYN1	MF
purine ribonucleotide binding	GO:0032555	60	1090	0.002052678	0.012769865	PCK2|PDGFRB|PDXK|CCT6B|RASD1|ATP2A3|MYO1G|REM1|ARL11|TRIB3|P2RX1|GNAI2|FLT1|CIITA|CSF1R|ATP13A4|FGR|CDKL2|ARHGDIB|JAK3|RASEF|MYO1F|HBS1L|RAB15|YTHDC2|TOP2A|NPR1|IGF1R|RAC2|RASL11B|RASD2|WNK3|ORC4|KIF18A|CHM|STK3|FES|BLK|PRKCQ|HCK|SRPK3|KIF3A|BTK|RPS6KA2|TIE1|ITK|KIF20B|TUBB4A|AK5|PDE2A|GNA14|CNGA3|ABCA3|RHOH|STK39|TOR4A|CLK4|CFTR|ZAP70|SYN1	MF
transporter activity	GO:0005215	58	713	7.99E-08	1.77E-06	SLC4A10|PMP2|ATP2A3|GABRR2|SCP2|TMEM37|GRM2|RBP4|SLC4A1|SFXN3|SLC29A1|P2RX1|GJC1|SLC30A1|KCNA3|FABP9|SLC10A1|HOMER1|SLC9A3|GJB1|SLC28A3|RHBG|ATP13A4|SLCO5A1|GAL|KCNS3|TRPV5|TRPV6|KCNIP3|TTPA|KCNIP1|TRPV2|ORAI2|CLIC5|WNK3|APOD|AQP8|KCNAB2|TF|CNGA3|KCNN3|SLC15A3|SLC43A2|RASA3|SLC16A9|SLC41A2|SLC17A9|RHCG|SLC16A3|KCNJ8|SLC2A3|CFTR|KCNN4|ABCA3|STK39|SLC1A1|SLC1A2|SLC1A3	MF
purine ribonucleoside triphosphate binding	GO:0035639	56	1037	0.004146121	0.022032859	PCK2|PDGFRB|PDXK|CCT6B|RASD1|ATP2A3|MYO1G|REM1|ARL11|TRIB3|P2RX1|GNAI2|FLT1|CIITA|CSF1R|ATP13A4|FGR|CDKL2|JAK3|RASEF|MYO1F|HBS1L|RAB15|TOP2A|NPR1|IGF1R|RAC2|RASL11B|RASD2|WNK3|ORC4|KIF18A|YTHDC2|STK3|FES|BLK|PRKCQ|HCK|SRPK3|KIF3A|BTK|RPS6KA2|TIE1|ITK|KIF20B|TUBB4A|AK5|GNA14|RHOH|ABCA3|STK39|TOR4A|CLK4|CFTR|ZAP70|SYN1	MF
enzyme binding	GO:0019899	56	866	7.68E-05	0.00081317	CAVIN3|CD74|SYTL3|SYTL2|PLAUR|RASGRP2|TRIB3|FGR|TRIB2|SH2D3C|SERPINE1|MC4R|RAB3IL1|RAP1GAP|TIRAP|FMNL3|RGL3|CCBE1|ARHGEF2|COTL1|DOK2|RPH3AL|STAP1|ARHGDIB|JAK3|HCLS1|SIT1|PDGFRB|ANGPT4|TOP2A|ITGB2|ARHGEF15|FGD3|CSF1R|CDC25C|CDC42EP2|RASGRP4|CHM|SERPINF2|TNFRSF1B|SNAI1|CYTH4|DHCR24|RAB11FIP2|YTHDC2|F3|SOCS1|DZIP3|VAV1|SNX10|RNF180|RGS19|ADRB1|RGCC|VWF|ARHGEF40	MF
transmembrane transporter activity	GO:0022857	51	612	2.47E-07	4.90E-06	SLC4A10|TMEM37|ATP2A3|GABRR2|GRM2|SLC4A1|SFXN3|SLC29A1|P2RX1|GJC1|SLC30A1|KCNA3|SLC10A1|HOMER1|SLC9A3|GJB1|SLC28A3|RHBG|ATP13A4|SLCO5A1|GAL|KCNS3|TRPV5|TRPV6|KCNIP3|KCNIP1|TRPV2|ORAI2|CLIC5|WNK3|AQP8|KCNAB2|TF|CNGA3|KCNN3|SLC43A2|RASA3|SLC16A9|SLC41A2|SLC17A9|RHCG|SLC16A3|KCNJ8|SLC2A3|CFTR|KCNN4|ABCA3|STK39|SLC1A1|SLC1A2|SLC1A3	MF
drug binding	GO:0008144	49	914	0.007942551	0.035916733	PDGFRB|PDXK|CCT6B|ATP2A3|MYO1G|MYO1F|HDC|TRIB3|P2RX1|CTH|FLT1|CIITA|GLDC|CSF1R|ATP13A4|FGR|CDKL2|FSCN1|ZAP70|PYGM|JAK3|NPR1|IGF1R|WNK3|ORC4|KIF18A|YTHDC2|STK3|FES|BLK|PRKCQ|HCK|TOP2A|SRPK3|KIF3A|RPS6KA2|TIE1|ITK|KIF20B|DRD5|AK5|PDE2A|ABCA3|STK39|TOR4A|CLK4|CFTR|BTK|SYN1	MF
transferase activity, transferring phosphorus-containing groups	GO:0016772	45	837	0.010179625	0.043158115	TGFB1|PDXK|EPGN|ADCYAP1|PDGFRB|TRIB2|TRIB3|CD40LG|PIK3CG|FLT1|PKLR|FCER1A|CCL5|CSF1R|FGR|CDKL2|ITPKA|STAP1|DUSP9|ZAP70|JAK3|NPR1|IGF1R|RAC2|EFEMP1|WNK3|NR2F2|FES|BLK|PRKCQ|HCK|KITLG|SRPK3|RPS6KA2|SOCS1|ITK|CCL19|AK5|F2R|EREG|RGCC|STK39|TIE1|CLK4|BTK	MF
ion transmembrane transporter activity	GO:0015075	45	535	9.92E-07	1.72E-05	SLC4A10|TMEM37|ATP2A3|GABRR2|SLC4A1|SFXN3|P2RX1|GJC1|SLC30A1|KCNA3|SLC10A1|HOMER1|SLC9A3|SLC28A3|RHBG|ATP13A4|SLCO5A1|GAL|KCNS3|TRPV5|TRPV6|KCNIP3|KCNIP1|TRPV2|ORAI2|CLIC5|WNK3|KCNAB2|TF|CNGA3|KCNN3|SLC43A2|RASA3|SLC16A9|SLC41A2|RHCG|SLC16A3|KCNJ8|SLC2A3|CFTR|KCNN4|STK39|SLC1A1|SLC1A2|SLC1A3	MF
phosphotransferase activity, alcohol group as acceptor	GO:0016773	44	652	0.00018557	0.001705294	TGFB1|PDXK|EPGN|ADCYAP1|PDGFRB|TRIB2|TRIB3|CD40LG|PIK3CG|FLT1|PKLR|FCER1A|CCL5|CSF1R|FGR|CDKL2|ITPKA|STAP1|DUSP9|ZAP70|JAK3|NPR1|IGF1R|RAC2|EFEMP1|WNK3|NR2F2|FES|BLK|PRKCQ|HCK|KITLG|SRPK3|RPS6KA2|SOCS1|ITK|CCL19|F2R|EREG|RGCC|STK39|TIE1|CLK4|BTK	MF
transition metal ion binding	GO:0046914	43	784	0.008721077	0.038320524	PDXK|BBOX1|MMP19|ALOX15|MMP17|ADAMTS15|IL1A|ADAM19|TBXAS1|LOXL1|LOXL4|ADAMTS3|PLOD3|NR2F1|NR2F2|LMCD1|RNF186|TH|TF|LIMD2|GATA1|RNF224|SOD3|ADAMTS4|ALOX5|RXRG|PTGIS|CDO1|NR2C1|TGFB1I1|ZDHHC21|GATA2|DZIP3|SAMHD1|LHX6|PCGF6|CA2|LMO3|RNF180|ANPEP|CYP26B1|MMP2|CH25H	MF
protein kinase activity	GO:0004672	41	590	0.000171953	0.001610134	TGFB1|EPGN|ADCYAP1|PDGFRB|TRIB2|TRIB3|CD40LG|PIK3CG|FLT1|FCER1A|CCL5|CSF1R|FGR|CDKL2|STAP1|DUSP9|ZAP70|JAK3|NPR1|IGF1R|RAC2|EFEMP1|WNK3|NR2F2|FES|BLK|PRKCQ|HCK|KITLG|SRPK3|RPS6KA2|SOCS1|ITK|CCL19|F2R|EREG|RGCC|STK39|TIE1|CLK4|BTK	MF
pyrophosphatase activity	GO:0016462	40	600	0.000447365	0.003552197	CCL2|RASGRP2|RASIP1|RASGRP4|CCL5|MYO1G|MYO1F|ADCYAP1|SH2D3C|RASAL3|GNAI2|ARHGEF15|RAB3IL1|RAP1GAP|RGL3|ARHGEF2|ARHGDIB|PHOSPHO1|SIPA1|HBS1L|TOP2A|RAC2|ARHGAP25|FGD3|CDC42EP2|KIF18A|CHM|CYTH4|KIF3A|RASA3|RGS16|CCL14|VAV1|CCL19|TUBB4A|RGS19|ADRB1|GNA14|KIF20B|ARHGEF40	MF
peptidase activity	GO:0008233	40	541	6.06E-05	0.000663079	SERPINA12|MMP17|PLAUR|KLK10|PCSK1|MMP19|SERPING1|ADAMTS15|P2RX1|ADAM19|SERPINE1|ADAMTS4|NAPSA|ADAMTS3|VIL1|C3|ECEL1|ASRGL1|PI16|GGH|RENBP|CTSC|PLAT|SPINK7|CTSZ|FASLG|SERPINF2|PRSS23|PM20D1|DHCR24|F3|CFD|TFPI2|NRIP3|F2R|PRSS27|ANPEP|PSMB9|PSMB8|MMP2	MF
inorganic molecular entity transmembrane transporter activity	GO:0015318	40	503	1.33E-05	0.000175004	SLC4A10|ATP2A3|GABRR2|SLC4A1|P2RX1|GJC1|SLC30A1|KCNA3|SLC10A1|HOMER1|SLC9A3|SLC28A3|TMEM37|ATP13A4|GAL|KCNS3|TF|TRPV6|KCNIP3|KCNIP1|TRPV2|ORAI2|CLIC5|WNK3|AQP8|KCNAB2|TRPV5|CNGA3|KCNN3|SLC43A2|RASA3|SLC16A9|SLC16A3|KCNJ8|SLC1A1|KCNN4|STK39|CFTR|SLC1A2|SLC1A3	MF
hydrolase activity, acting on acid anhydrides	GO:0016817	40	605	0.000520804	0.004046474	CCL2|RASGRP2|RASIP1|RASGRP4|CCL5|MYO1G|MYO1F|ADCYAP1|SH2D3C|RASAL3|GNAI2|ARHGEF15|RAB3IL1|RAP1GAP|RGL3|ARHGEF2|ARHGDIB|PHOSPHO1|SIPA1|HBS1L|TOP2A|RAC2|ARHGAP25|FGD3|CDC42EP2|KIF18A|CHM|CYTH4|KIF3A|RASA3|RGS16|CCL14|VAV1|CCL19|TUBB4A|RGS19|ADRB1|GNA14|KIF20B|ARHGEF40	MF
nucleoside-triphosphatase activity	GO:0017111	39	570	0.000326808	0.002754683	CCL2|RASGRP2|RASIP1|RASGRP4|CCL5|MYO1G|MYO1F|ADCYAP1|SH2D3C|RASAL3|GNAI2|RAB3IL1|RAP1GAP|RGL3|ARHGEF2|ARHGDIB|ARHGAP25|SIPA1|HBS1L|TOP2A|RAC2|ARHGEF15|FGD3|CDC42EP2|KIF18A|CHM|CYTH4|KIF3A|RASA3|RGS16|CCL14|VAV1|CCL19|TUBB4A|RGS19|ADRB1|GNA14|KIF20B|ARHGEF40	MF
peptidase activity, acting on L-amino acid peptides	GO:0070011	38	522	0.000123285	0.001222844	SERPINA12|MMP17|PLAUR|KLK10|PCSK1|MMP19|SERPING1|ADAMTS15|P2RX1|ADAM19|SERPINE1|ADAMTS4|NAPSA|ADAMTS3|VIL1|C3|ECEL1|ASRGL1|GGH|RENBP|CTSC|PLAT|SPINK7|CTSZ|FASLG|SERPINF2|PRSS23|DHCR24|F3|CFD|TFPI2|NRIP3|F2R|PRSS27|ANPEP|PSMB9|PSMB8|MMP2	MF
calcium ion binding	GO:0005509	37	348	5.16E-08	1.17E-06	RASGRP2|CDH11|EGFLAM|MMP17|CDH15|SYTL3|SYTL2|ADGRE5|ACAN|MMP19|EFCC1|FBLN5|GSN|C1R|RASGRP4|PLA2G12B|THBS4|THBS2|DSC1|EFEMP1|VIL1|SLIT3|RASEF|DSG1|KCNIP3|KCNIP1|PLS1|LTBP3|DYSF|CCBE1|RPH3AL|EFEMP2|DLL4|PLA2G2F|CDH5|CABP2|PLA2G2E	MF
DNA-binding transcription factor activity	GO:0003700	36	571	0.00207448	0.012832009	BATF|SPDEF|CD40LG|NR2F1|ZNF831|SOX17|ELF5|IKZF3|STAT4|TIRAP|CTH|ARHGEF2|ZFP2|NR2F2|NFE2|ZNF514|ATOH8|ZNF182|CARD11|FLI1|OSR2|STK3|PTGIS|FOXL1|PRKCQ|GATA2|PAX8|GATA1|IRF8|WNT2|DMRTA1|ZNF711|FOXA1|NR2C1|RGCC|CMKLR1	MF
sequence-specific DNA binding	GO:0043565	35	515	0.000721554	0.005295619	BATF|LIF|SPDEF|ZNF831|NR2F2|ELF5|IKZF3|LHX6|GSX2|NR2F1|SOX17|NFE2|KLF1|IRX1|ATOH8|NDN|ORC4|RXRG|FLI1|HOXD1|OSR2|NR2C1|FOXL1|MIXL1|SNAI1|GATA2|PAX8|GATA1|TBX2|CEBPE|HLX|DMRTA1|ZNF711|FOXA1|BATF2	MF
endopeptidase activity	GO:0004175	35	429	2.78E-05	0.000344145	SERPINA12|MMP17|PLAUR|KLK10|PCSK1|MMP19|SERPING1|ADAMTS15|P2RX1|ADAM19|SERPINE1|ADAMTS4|NAPSA|ADAMTS3|VIL1|SPINK7|ECEL1|RENBP|CTSC|PLAT|C3|CTSZ|FASLG|SERPINF2|PRSS23|DHCR24|F3|CFD|TFPI2|NRIP3|F2R|PRSS27|PSMB9|PSMB8|MMP2	MF
signaling receptor activator activity	GO:0030546	34	284	1.32E-08	3.49E-07	CCL2|TGFB1|LIF|NOG|EPGN|CCK|CD40LG|CCL5|IL1F10|ADCYAP1|IL1A|THBS4|GAL|OSM|FGF16|IL36G|IGF2|OXT|CDC42EP2|IFNE|PMCH|LTA|FASLG|PNOC|CCL14|KITLG|SEMA3C|CXCL5|CCL19|OSGIN1|OGN|EREG|WNT2|QRFP	MF
receptor regulator activity	GO:0030545	34	287	1.67E-08	4.35E-07	CCL2|TGFB1|LIF|NOG|EPGN|CCK|CD40LG|CCL5|IL1F10|ADCYAP1|IL1A|THBS4|GAL|OSM|FGF16|IL36G|IGF2|OXT|CDC42EP2|IFNE|PMCH|LTA|FASLG|PNOC|CCL14|KITLG|SEMA3C|CXCL5|CCL19|OSGIN1|OGN|EREG|WNT2|QRFP	MF
receptor ligand activity	GO:0048018	34	282	1.12E-08	3.04E-07	CCL2|TGFB1|LIF|NOG|EPGN|CCK|CD40LG|CCL5|IL1F10|ADCYAP1|IL1A|THBS4|GAL|OSM|FGF16|IL36G|IGF2|OXT|CDC42EP2|IFNE|PMCH|LTA|FASLG|PNOC|CCL14|KITLG|SEMA3C|CXCL5|CCL19|OSGIN1|OGN|EREG|WNT2|QRFP	MF
oxidoreductase activity	GO:0016491	34	544	0.003087941	0.017653272	HHIPL1|PTGS1|DRD5|CYB5R2|BBOX1|NCF1|ALOX15|FRRS1|CDO1|ALDH1A1|ALDH1A2|TBXAS1|LOXL1|APOE|LOXL4|PLOD3|GLDC|NCF4|CYP26B1|TH|SRD5A2|SOD3|ALOX5|CHM|PTGIS|KCNAB2|CYBA|CHDH|FADS3|HPDL|DHCR24|GFI1|OSGIN1|CH25H	MF
GTPase activity	GO:0003924	33	375	1.15E-05	0.000154918	CCL2|RASGRP2|RASIP1|RASGRP4|CCL5|ADCYAP1|SH2D3C|RASAL3|GNAI2|RAB3IL1|RAP1GAP|RGL3|ARHGEF2|ARHGDIB|ARHGAP25|SIPA1|HBS1L|RAC2|ARHGEF15|FGD3|CDC42EP2|CHM|CYTH4|RASA3|RGS16|CCL14|VAV1|CCL19|TUBB4A|RGS19|ADRB1|GNA14|ARHGEF40	MF
cation transmembrane transporter activity	GO:0008324	33	406	4.99E-05	0.000565638	TMEM37|ATP2A3|P2RX1|SLC30A1|KCNA3|SLC10A1|HOMER1|SLC9A3|SLC28A3|RHBG|ATP13A4|GAL|KCNS3|TF|TRPV6|KCNIP3|KCNIP1|TRPV2|ORAI2|WNK3|KCNAB2|TRPV5|KCNN4|KCNN3|RASA3|SLC41A2|RHCG|KCNJ8|CNGA3|STK39|SLC1A1|SLC1A2|SLC1A3	MF
protein-containing complex binding	GO:0044877	28	329	8.80E-05	0.000912128	CD74|IGF2|ITGA11|GNAI2|NES|FBLN5|FCER1G|FCER1A|THBS4|FSTL3|FGR|DOK2|DOK3|VIL1|ICAM1|PLS1|CCBE1|IFNE|FERMT3|TSPAN4|FSCN1|CTNNA3|SCARF1|ARPC1B|C1QTNF1|GNA14|COLEC12|VWF	MF
passive transmembrane transporter activity	GO:0022803	27	296	3.98E-05	0.00046035	GABRR2|P2RX1|SLC30A1|KCNA3|GJB1|TMEM37|GAL|KCNS3|TRPV5|TRPV6|KCNIP3|GRM2|TRPV2|ORAI2|CLIC5|WNK3|AQP8|KCNAB2|HOMER1|KCNN4|KCNN3|RASA3|KCNJ8|GJC1|CNGA3|KCNIP1|CFTR	MF
lipid binding	GO:0008289	27	300	4.91E-05	0.000559412	NCF1|PMP2|STAR|SYTL3|SYTL2|MYO1G|SCP2|NCF4|ALOX15|ALOX5AP|FABP9|APOD|APOE|SNX10|GPR183|NR2F2|CYP26B1|VIL1|TTPA|DYSF|RBP4|FES|F3|BPIFC|PLTP|SNX20|BTK	MF
channel activity	GO:0015267	27	296	3.98E-05	0.00046035	GABRR2|P2RX1|SLC30A1|KCNA3|GJB1|TMEM37|GAL|KCNS3|TRPV5|TRPV6|KCNIP3|GRM2|TRPV2|ORAI2|CLIC5|WNK3|AQP8|KCNAB2|HOMER1|KCNN4|KCNN3|RASA3|KCNJ8|GJC1|CNGA3|KCNIP1|CFTR	MF
transcription regulatory region DNA binding	GO:0044212	26	391	0.004281004	0.02263888	BATF|LIF|TGFB1|ZNF831|ELF5|IKZF3|CEBPE|SOX17|NFE2|KLF1|ATOH8|NDN|RXRG|OSR2|MIXL1|SNAI1|GATA2|PAX8|GATA1|TBX2|GFI1|ARID5A|DMRTA1|ZNF711|FOXA1|BATF2	MF
regulatory region nucleic acid binding	GO:0001067	26	391	0.004281004	0.02263888	BATF|LIF|TGFB1|ZNF831|ELF5|IKZF3|CEBPE|SOX17|NFE2|KLF1|ATOH8|NDN|RXRG|OSR2|MIXL1|SNAI1|GATA2|PAX8|GATA1|TBX2|GFI1|ARID5A|DMRTA1|ZNF711|FOXA1|BATF2	MF
metal ion transmembrane transporter activity	GO:0046873	26	273	2.82E-05	0.00034678	ATP2A3|SLC30A1|KCNA3|SLC10A1|SLC9A3|SLC28A3|TMEM37|GAL|KCNS3|TF|TRPV6|KCNIP3|KCNIP1|TRPV2|ORAI2|WNK3|KCNAB2|TRPV5|KCNN4|KCNN3|RASA3|KCNJ8|CNGA3|STK39|SLC1A2|SLC1A3	MF
cytoskeletal protein binding	GO:0008092	25	386	0.006809227	0.032151378	MYO1F|DES|SLC4A1|GSN|FMNL3|RHBG|ARHGEF2|COTL1|VIL1|HCLS1|CTNNA3|PARVG|PLS1|NDN|KIF20B|KIF18A|MAP1S|FES|FSCN1|KIF3A|TMEM67|RHCG|ARPC1B|LMOD1|SYN1	MF
cytokine receptor binding	GO:0005126	23	165	2.66E-07	5.20E-06	CCL2|TNFSF12|LIF|PIBF1|CD40LG|TGFB1|IL1F10|CCR2|IL1A|KITLG|CCL5|STAP1|OSM|IL36G|RASL11B|IFNE|LTA|FASLG|CCL14|LRG1|CXCL5|CCL19|EBI3	MF
protein homodimerization activity	GO:0042803	22	340	0.010756992	0.045287769	NOG|CCL5|PDXK|SLC4A1|CD2|IKZF3|RAP1GAP|TIRAP|GJB1|CSF1R|NR2F2|VIL1|FBLN5|SYNDIG1|TOP2A|NCR3|SERPINF2|MIXL1|RAB11FIP2|DMRTA1|PON3|VWF	MF
small GTPase binding	GO:0031267	18	150	3.23E-05	0.000387342	RAB11FIP2|RAP1GAP|SYTL3|RAB3IL1|VAV1|FMNL3|RGL3|SYTL2|ARHGEF2|CHM|ADRB1|FGD3|CDC42EP2|RASGRP4|ARHGDIB|RPH3AL|ARHGEF15|ARHGEF40	MF
Ras GTPase binding	GO:0017016	18	150	3.23E-05	0.000387342	RAB11FIP2|RAP1GAP|SYTL3|RAB3IL1|VAV1|FMNL3|RGL3|SYTL2|ARHGEF2|CHM|ADRB1|FGD3|CDC42EP2|RASGRP4|ARHGDIB|RPH3AL|ARHGEF15|ARHGEF40	MF
protein tyrosine kinase activity	GO:0004713	18	90	4.81E-08	1.10E-06	BTK|IGF1R|EPGN|ITK|PDGFRB|EFEMP1|CCL5|CSF1R|FGR|STAP1|JAK3|BLK|FES|HCK|TIE1|CLK4|ZAP70|FLT1	MF
protein domain specific binding	GO:0019904	18	238	0.004853503	0.024833542	WNT3|NCF1|DPYSL3|SLC9A3|CDC25C|PLAUR|CARD11|GRID2|RGS19|FOXA1|SH3BGRL|CYBA|NFE2|HCLS1|SIT1|GATA2|CD3E|GATA1	MF
cytokine activity	GO:0005125	18	132	6.79E-06	9.78E-05	CCL2|TGFB1|LIF|IL1F10|CXCL5|CD40LG|CCL5|CCL19|IFNE|NOG|FASLG|CCL14|LTA|OSM|WNT2|IL1A|KITLG|IL36G	MF
glycosaminoglycan binding	GO:0005539	17	92	3.04E-07	5.83E-06	CRISPLD2|APOE|CXCL5|DPYSL3|RSPO2|LIPH|THBS4|TNFAIP6|THBS2|NDNF|OGN|COL5A3|COL13A1|SLIT3|ACAN|ADAMTS15|PRELP	MF
sulfur compound binding	GO:1901681	16	107	7.74E-06	0.000109146	CRISPLD2|APOE|CXCL5|DPYSL3|RSPO2|LIPH|THBS4|THBS2|NDNF|OGN|COL5A3|COL13A1|SLIT3|ADAMTS15|PRELP|PTGES	MF
phospholipid binding	GO:0005543	15	157	0.001279086	0.008650953	NCF1|F3|DYSF|SYTL3|SYTL2|MYO1G|SNX10|ALOX15|NCF4|VIL1|APOE|FES|SNX20|TTPA|BTK	MF
peptide receptor activity	GO:0001653	14	86	1.21E-05	0.000160659	GPR37L1|NPR1|ACKR4|CCR10|CXCR3|F2R|CCR2|GAL|CCR4|CXCR6|CCR7|HCRTR1|UTS2R|MC4R	MF
heparin binding	GO:0008201	14	71	1.70E-06	2.83E-05	CRISPLD2|APOE|CXCL5|RSPO2|LIPH|THBS4|THBS2|NDNF|OGN|COL5A3|COL13A1|SLIT3|ADAMTS15|PRELP	MF
actin binding	GO:0003779	14	176	0.008196459	0.036457797	PLS1|GSN|ARPC1B|KIF18A|COTL1|VIL1|FMNL3|MYO1F|HCLS1|CTNNA3|LMOD1|PARVG|FSCN1|SYN1	MF
cytokine receptor activity	GO:0004896	13	45	9.56E-08	2.09E-06	EPOR|IL2RA|F3|ACKR4|CCR10|IL21R|CXCR3|CCR2|CCR4|CXCR6|CCR7|EBI3|CD74	MF
MAP kinase activity	GO:0004707	12	138	0.007425529	0.034380263	TGFB1|IGF1R|EPGN|CD40LG|PIK3CG|F2R|DUSP9|TRIB2|TRIB3|FCER1A|KITLG|FLT1	MF
guanyl-nucleotide exchange factor activity	GO:0005085	12	89	0.000247638	0.002151875	RASGRP2|RAB3IL1|ARHGEF15|FGD3|VAV1|RGL3|ARHGEF2|ADRB1|SH2D3C|CYTH4|RASGRP4|ARHGEF40	MF
potassium ion transmembrane transporter activity	GO:0015079	11	104	0.002663369	0.015671462	KCNJ8|GAL|KCNAB2|KCNN4|CNGA3|KCNN3|KCNS3|STK39|KCNIP3|KCNA3|KCNIP1	MF
peptide binding	GO:0042277	11	102	0.002319413	0.014067417	PTH1R|GPR37L1|APOE|APBB1|DLGAP3|ANPEP|HCRTR1|PTGES|CD74|MC4R|DHCR24	MF
iron ion binding	GO:0005506	11	115	0.005360713	0.02683321	TBXAS1|BBOX1|PLOD3|ALOX5|CDO1|PTGIS|CYP26B1|ALOX15|TH|TF|CH25H	MF
lipase activity	GO:0016298	10	95	0.004214739	0.022331948	PDGFRB|LIPE|ITK|LIPH|CCL5|PLA2G12B|PLA2G2E|SMPD3|PLA2G2F|FLT1	MF
growth factor binding	GO:0019838	10	61	0.000198561	0.001788363	IL2RA|IGF1R|LTBP3|SRPX2|PDGFRB|ITGAV|IGFBP2|IGFBP4|IGFBP5|FLT1	MF
cytokine binding	GO:0019955	10	47	2.91E-05	0.000356347	CD74|IL2RA|LTBP3|ACKR4|NOG|CSF1R|ITGAV|CXCR3|CXCR6|CCR7	MF
cell adhesion molecule binding	GO:0050839	10	70	0.000531327	0.00411059	ITGB2|ICAM1|ITGB7|THBS4|NCR3|FERMT3|TSPAN4|VWF|FBLN5|CTNNA3	MF
Ras guanyl-nucleotide exchange factor activity	GO:0005088	9	54	0.000368252	0.003048742	RAB3IL1|ARHGEF15|FGD3|VAV1|RGL3|ARHGEF2|ADRB1|RASGRP4|ARHGEF40	MF
phospholipase activity	GO:0004620	9	73	0.00250667	0.014927328	PDGFRB|ITK|LIPH|CCL5|PLA2G12B|PLA2G2E|SMPD3|PLA2G2F|FLT1	MF
organic acid binding	GO:0043177	9	86	0.006694391	0.031697678	PMP2|PLOD3|GLDC|TNFAIP6|NR2F2|CYP26B1|ALOX5AP|ACAN|SLC1A3	MF
non-membrane spanning protein tyrosine kinase activity	GO:0004715	9	25	2.05E-06	3.36E-05	ITK|FES|FGR|STAP1|JAK3|BLK|HCK|BTK|ZAP70	MF
carboxylic acid binding	GO:0031406	9	86	0.006694391	0.031697678	PMP2|PLOD3|GLDC|TNFAIP6|NR2F2|CYP26B1|ALOX5AP|ACAN|SLC1A3	MF
phosphoric diester hydrolase activity	GO:0008081	8	64	0.00396555	0.021260515	PDGFRB|ITK|CCL5|PDE2A|PDE6A|SMPD3|PDE4A|FLT1	MF
calcium ion transmembrane transporter activity	GO:0015085	8	77	0.010681595	0.045005232	ORAI2|ATP2A3|TRPV2|TMEM37|TRPV5|TRPV6|SLC30A1|RASA3	MF
transmembrane receptor protein kinase activity	GO:0019199	7	44	0.002073162	0.012832009	PDGFRB|IGF1R|EPGN|EFEMP1|CSF1R|TIE1|FLT1	MF
ion channel regulator activity	GO:0099106	7	50	0.003940966	0.021212474	KCNIP3|KCNAB2|KCNIP1|WNK3|SLC30A1|CFTR|GRM2	MF
G protein-coupled chemoattractant receptor activity	GO:0001637	7	16	1.04E-05	0.000141538	ACKR4|CCR10|CXCR3|CCR2|CCR4|CXCR6|CCR7	MF
dioxygenase activity	GO:0051213	7	49	0.003564115	0.019434449	PTGS1|BBOX1|PLOD3|ALOX5|CDO1|ALOX15|HPDL	MF
chemokine receptor activity	GO:0004950	7	16	1.04E-05	0.000141538	ACKR4|CCR10|CXCR3|CCR2|CCR4|CXCR6|CCR7	MF
sterol binding	GO:0032934	6	24	0.000566365	0.004326202	APOD|PMP2|STAR|GPR183|SCP2|APOE	MF
SH3 domain binding	GO:0017124	6	31	0.001795082	0.011375838	NCF1|DPYSL3|SH3BGRL|CYBA|HCLS1|CD3E	MF
phosphatidylinositol 3-kinase activity	GO:0035004	6	22	0.000381791	0.003132184	TGFB1|PDGFRB|CCL19|FGR|PIK3CG|FLT1	MF
neuropeptide hormone activity	GO:0005184	6	21	0.000309214	0.002632196	ADCYAP1|OXT|GAL|CCK|PNOC|QRFP	MF
integrin binding	GO:0005178	6	37	0.003931067	0.021212474	TSPAN4|THBS4|FERMT3|ICAM1|VWF|FBLN5	MF
DNA-binding transcription activator activity, RNA polymerase II-specific	GO:0001228	6	47	0.010983865	0.046099979	ELF5|OSR2|SOX17|FOXA1|GATA2|GATA1	MF
DNA-binding transcription activator activity	GO:0001216	6	47	0.010983865	0.046099979	ELF5|OSR2|SOX17|FOXA1|GATA2|GATA1	MF
chemokine receptor binding	GO:0042379	6	35	0.003078543	0.017618087	CCL2|CXCL5|CCL5|CCL19|CCR2|CCL14	MF
scavenger receptor activity	GO:0005044	5	30	0.007511389	0.034542215	HHIPL1|ACKR4|LOXL4|SCARF2|SCARF1	MF
phosphoprotein binding	GO:0051219	5	28	0.005820891	0.028433251	SAMSN1|STAP1|ZAP70|FGR|PLAT	MF
lipid kinase activity	GO:0001727	5	24	0.003273617	0.018141853	TGFB1|CCL19|PDGFRB|FGR|FLT1	MF
chemokine binding	GO:0019956	5	14	0.00043017	0.003440725	ACKR4|CXCR3|CXCR6|ITGAV|CCR7	MF
CCR chemokine receptor binding	GO:0048020	5	22	0.002359734	0.014200591	CCL2|CCL19|CCR2|CCL14|CCL5	MF
alcohol binding	GO:0043178	5	31	0.008472908	0.037381285	RBP4|APOD|PMP2|STAR|APOE	MF
protein phosphorylated amino acid binding	GO:0045309	4	13	0.002603543	0.015336053	SAMSN1|STAP1|ZAP70|FGR	MF
phosphotyrosine residue binding	GO:0001784	4	8	0.000624028	0.004707079	SAMSN1|STAP1|ZAP70|FGR	MF
phospholipase C activity	GO:0004629	4	19	0.008180479	0.036416543	PDGFRB|CCL5|ITK|FLT1	MF
oxidoreductase activity, acting on single donors with incorporation of molecular oxygen, incorporation of two atoms of oxygen	GO:0016702	4	19	0.008180479	0.036416543	ALOX15|HPDL|ALOX5|CDO1	MF
oxidoreductase activity, acting on single donors with incorporation of molecular oxygen	GO:0016701	4	20	0.009545206	0.041175547	ALOX15|HPDL|ALOX5|CDO1	MF
oxidoreductase activity, acting on NAD(P)H, oxygen as acceptor	GO:0050664	4	14	0.003254132	0.018096007	NCF4|NCF1|CYBA|DRD5	MF
insulin-like growth factor binding	GO:0005520	4	16	0.00486977	0.024833542	IGFBP2|IGF1R|IGFBP4|IGFBP5	MF
extracellular matrix structural constituent	GO:0005201	4	18	0.006950179	0.032464574	COL5A3|PRELP|EMILIN1|ACAN	MF
amyloid-beta binding	GO:0001540	4	17	0.005848629	0.028433251	CD74|DLGAP3|APOE|APBB1	MF
superoxide-generating NADPH oxidase activity	GO:0016175	3	9	0.007735816	0.03512811	NCF1|CYBA|NCF4	MF
SH3/SH2 adaptor activity	GO:0005070	3	10	0.009793733	0.041881704	STAP1|SH2D1A|GRB14	MF
insulin-like growth factor I binding	GO:0031994	3	6	0.003198894	0.018042471	IGFBP2|IGFBP4|IGFBP5	MF
immunoglobulin binding	GO:0019865	3	10	0.009793733	0.041881704	VWF|FCER1A|FCER1G	MF
coreceptor activity	GO:0015026	3	10	0.009793733	0.041881704	CD4|CXCR6|RAMP3	MF
calcium-activated potassium channel activity	GO:0015269	3	11	0.012139612	0.049055232	KCNN4|GAL|KCNN3	MF
ankyrin binding	GO:0030506	3	8	0.005957869	0.028710904	RHCG|RHBG|SLC4A1	MF
